# Supplementary material for: A novel GBDT-BiLSTM hybrid model on improving day-ahead photovoltaic prediction
Source: Sci Rep. 2023 Sep 13;13:15113. doi: 10.1038/s41598-023-42153-7 (PMC10499805; doi:10.1038/s41598-023-42153-7)
Supplement: Supplementary file 1 — Supplementary Information. [file 41598_2023_42153_MOESM1_ESM.csv]

Datetime	time	Generation	Temp	Humidity	Airpressure	Rain	Windspeed	Wind_direction	GHI
2020-06-01	0	0	1.7984252929687727	99.98319825233266	649.5956640625	0.03705546259880066	0.896166106216917	295.27093505859375	0
2020-06-01	1	0	2.5254150390625227	99.65322393298021	649.053046875	0.08678808808326721	0.9497136743351066	292.716552734375	0
2020-06-01	2	0	2.9018798828125227	97.4912434435206	648.485390625	0.09166449308395386	0.7201113648672702	293.0307312011719	0
2020-06-01	3	0	2.4143310546875227	94.02665105198813	648.3101171875	0.09068846702575684	0.9134746312339309	294.07843017578125	0
2020-06-01	4	0	3.4009338378906477	89.70172272971118	648.1848828125	0.12871995568275452	0.555874426180368	286.3155822753906	0
2020-06-01	5	0	4.109155273437523	96.82487914322726	648.443671875	0.18430501222610474	0.6592342136343977	272.48809814453125	0
2020-06-01	6	0.053006876	4.409173583984398	93.29611560520826	648.4770703125	0.2896226942539215	0.8048319931694845	287.0696105957031	24.3336363
2020-06-01	7	0.472299562	4.138024902343773	95.58807554767874	648.59390625	0.27499720454216003	0.389849032655227	283.78363037109375	216.816508
2020-06-01	8	1.084161197	4.818841552734398	93.44316948350603	648.5271484375	0.36568567156791687	0.2620838361362113	314.84918212890625	497.7011706
2020-06-01	9	1.495741943	8.557550048828148	80.4664208454778	648.7275	0.354960560798645	0.13454163921324996	326.09844970703125	686.6437556
2020-06-01	10	2.288733085	8.967187500000023	79.28448517047318	648.877734375	0.5802251398563385	0.5760127848705742	7.245189666748047	1050.678754
2020-06-01	11	2.707543934	7.990686035156273	90.13502952454688	648.7859375	0.6270334124565125	1.2913547413094262	37.806373596191406	1242.940431
2020-06-01	12	2.710951048	11.065881347656273	71.13318376282605	648.45203125	0.4602782428264618	1.583275016901011	42.696170806884766	1244.50452
2020-06-01	13	3.044549279	10.738458251953148	72.57368743298464	648.0179296875	0.5899742245674133	1.5027633308334543	38.534706115722656	1397.648011
2020-06-01	14	2.563323318	10.520654296875023	77.09278491007987	647.31671875	0.2642683684825897	1.5604351825224727	38.919334411621094	1176.733699
2020-06-01	15	2.656264411	10.220635986328148	80.52334503572051	646.774140625	0.5616955459117889	1.755609257289892	45.25717544555664	1219.399763
2020-06-01	16	1.501345396	9.097009277343773	88.31593586549766	646.431875	0.8454695343971252	1.6431716376264205	58.759361267089844	689.2161085
2020-06-01	17	0.826257586	6.924737548828148	91.33888593837804	646.323359375	0.5811974406242371	1.8161666474777907	53.682193756103516	379.3064802
2020-06-01	18	0.530848005	7.011285400390648	92.64798678263489	646.264921875	0.6494596600532532	1.978063841331944	59.913726806640625	243.6940872
2020-06-01	19	0.127755902	7.315637207031273	91.85461228522284	646.715703125	0.5334168672561646	1.3545455278209302	66.78936767578125	58.64834693
2020-06-01	20	0.000318458	7.568048095703148	93.25595603456041	647.60890625	0.7752571254968643	1.1873255852162898	68.86797332763672	0.146193266
2020-06-01	21	0	6.601647949218773	94.26409610743133	647.9010546875	0.7830578833818436	1.102487307196913	63.477325439453125	0
2020-06-01	22	0	5.045281982421898	96.4361383411482	648.0262890625	0.6202049553394318	1.147100366400541	61.70547866821289	0
2020-06-01	23	0	5.415979003906273	96.80840433558471	648.0179296875	0.6913915276527405	1.0888486503863863	55.109901428222656	0
2020-06-02	0	0	5.012109375000023	96.91682196864083	647.6923828125	0.8181650191545486	1.0261778306827307	54.82284927368164	0
2020-06-02	1	0	5.235681152343773	96.75621970732053	647.032890625	0.894227996468544	0.948179663921242	50.35002899169922	0
2020-06-02	2	0	5.097222900390648	96.48205502557211	646.7323828125	0.31692907214164734	1.038063302054117	41.285850524902344	0
2020-06-02	3	0	4.475549316406273	98.69732199288876	646.306640625	0.3315545618534088	0.9759360489155399	28.07472801208496	0
2020-06-02	4	0	4.678918457031273	98.71988559913729	646.2565625	0.21258369088172913	0.6679851005625097	9.708205223083496	0
2020-06-02	5	0	5.550134277343773	96.84450331910246	646.598828125	0.08971244096755981	0.5314410699338205	20.660938262939453	0
2020-06-02	6	0.042802869	5.770806884765648	96.78305619115484	646.8075	0.11604279279708862	0.8326980108123118	10.562612533569336	20.13107799
2020-06-02	7	0.273536328	5.949670410156273	93.13181684552744	647.0996875	0.07898733019828796	0.9463095250973887	2.847094774246216	128.6498129
2020-06-02	8	0.610362105	6.598748779296898	91.45430177591298	647.25828125	0.10141730308532715	1.0188200192761092	16.121061325073242	287.0659677
2020-06-02	9	0.906636269	8.737847900390648	78.99102279302784	647.8259375	0.08191168308258057	1.174291351896847	24.94170379638672	426.4098571
2020-06-02	10	1.666152138	8.990258789062523	76.93951524824972	647.992890625	0.24866685271263123	1.0460424533403552	31.824756622314453	783.6259365
2020-06-02	11	1.958455188	8.733514404296898	77.03503259900334	648.1264453125	0.2798698842525482	1.0354900328827474	49.947357177734375	921.1021285
2020-06-02	12	1.600425686	10.262445068359398	70.99259362237926	647.9010546875	0.2379380166530609	1.1319996281161153	63.15973663330078	752.7134218
2020-06-02	13	2.213732123	10.426904296875023	79.75698961981362	647.5755078125	0.21648406982421875	1.3555902037154954	71.41654205322266	1041.16417
2020-06-02	14	1.827694086	10.438439941406273	86.6122098686637	647.249921875	0.435899943113327	1.5498100896256213	70.31785583496094	859.6024679
2020-06-02	15	2.190632952	10.051873779296898	89.48077479211982	646.7490625	0.3374069929122925	1.8146724128367142	76.54891204833984	1030.30015
2020-06-02	16	1.046376267	8.739282226562523	88.670508793354	646.8909765625	0.6933435797691345	1.7944769597538357	59.06786346435547	492.132479
2020-06-02	17	0.647085579	5.981408691406273	99.10359778157905	647.759140625	0.37738680839538574	1.6314552332303527	67.70738220214844	304.3377802
2020-06-02	18	0.305680114	5.205377197265648	96.96036916036081	647.53375	0.5246400833129883	1.3045128296877133	63.05168533325195	143.767703
2020-06-02	19	0.104395331	6.008813476562523	95.42552751924151	647.9678515625	0.5353651940822601	0.8570372077292958	62.00062561035156	49.09929141
2020-06-02	20	0.000232966	6.147271728515648	93.16112341091099	648.1431640625	0.951763242483139	0.9122308828031032	61.52183532714844	0.109568739
2020-06-02	21	0	6.304498291015648	93.52603361671304	648.5855859375	1.0034460574388504	0.7802219416488623	51.43559646606445	0
2020-06-02	22	0	3.7976013183593977	99.78699720514321	648.794296875	0.8796006441116333	0.8565732130455469	40.990753173828125	0
2020-06-02	23	0	3.6706787109375227	99.1787539589816	648.7608984375	0.8405931293964386	0.543749733520537	44.9909553527832	0
2020-06-03	0	0	3.5206542968750227	99.00891275299963	648.485390625	0.9722411632537842	0.4173455647508819	36.81271743774414	0
2020-06-03	1	0	3.5927978515625227	98.42542445870028	647.9094140625	0.8288919925689697	0.3472632326848298	18.57020378112793	0
2020-06-03	2	0	3.7644287109375227	97.71620540236808	647.4503125	0.4212707281112671	0.27528356074223503	3.3812456130981445	0
2020-06-03	3	0	3.2826782226562727	98.19659149521065	647.1330859375	0.4437007009983063	0.4457895077923637	27.222013473510742	0
2020-06-03	4	0	3.2221008300781477	98.16918404906124	647.275	0.3666616976261139	0.45620243575514663	49.61762619018555	0
2020-06-03	5	0	4.569299316406273	92.88749751798038	647.60890625	0.39103999733924866	0.3718317374620171	19.300519943237305	0
2020-06-03	6	0.037201328	4.957299804687523	91.72934370097983	647.6339453125	0.2476908266544342	0.2358837347242211	322.7640380859375	19.1474249
2020-06-03	7	0.176725206	4.453912353515648	91.28036740710057	648.0262890625	0.1774802803993225	0.12131679227556644	33.81603240966797	90.95999587
2020-06-03	8	0.626564804	3.9880004882812727	90.95891812121874	648.0680078125	0.0731348991394043	0.5574508736245556	56.04169845581055	322.4912462
2020-06-03	9	1.309343712	7.185815429687523	79.74156124026575	648.1765625	0.0214502215385437	0.9291253220603767	50.87875747680664	673.9157433
2020-06-03	10	2.171547047	7.617089843750023	77.60869215055509	648.093046875	0.04485622048377991	1.3736766489469643	55.350128173828125	1117.689518
2020-06-03	11	2.130776215	7.849328613281273	74.64812968261589	647.876015625	0.12871995568275452	1.6848180654102531	57.006473541259766	1096.704879
2020-06-03	12	2.677791484	9.890313720703148	67.21073450490505	647.5921875	0.27889758348464966	1.8396380354391384	54.25564193725586	1378.25219
2020-06-03	13	2.415245545	9.450372314453148	68.22201452344461	647.1915234375	0.41444599628448486	1.9507488957749142	56.8146858215332	1243.12049
2020-06-03	14	2.935448544	9.960992431640648	66.83137111041458	646.6238671875	0.26816874742507935	2.2680285544880436	57.48802185058594	1510.867597
2020-06-03	15	2.08114143	9.332116699218773	74.46269511714719	646.465234375	0.27792155742645264	2.1555763396656724	63.5546760559082	1071.157986
2020-06-03	16	1.864250456	9.952325439453148	70.15406783426418	646.315	0.15212595462799072	1.9140200376570224	68.45431518554688	959.5247758
2020-06-03	17	1.352633858	6.379510498046898	83.3421999331206	646.640546875	0.10238960385322571	1.7431656972548073	69.48273468017578	696.1970667
2020-06-03	18	0.695702809	6.415582275390648	83.46980405868695	646.206484375	0.0702105462551117	1.6453939875595347	70.55757141113281	358.0763945
2020-06-03	19	0.237872055	6.725671386718773	82.67173102205761	646.5737890625	0.12871995568275452	1.2751019009170703	71.1846694946289	122.4321173
2020-06-03	20	0.000855508	6.689630126953148	79.90893412118054	646.8492578125	0.09166449308395386	0.9324380454265341	73.30400848388672	0.440327648
2020-06-03	21	0	6.696832275390648	80.68096721994411	647.2833203125	0.34325942397117615	0.6796766596404428	64.03809356689453	0
2020-06-03	22	0	4.485620117187523	90.13963523150485	647.4669921875	0.30815228819847107	0.5761285776056292	28.940706253051758	0
2020-06-03	23	0	4.628442382812523	89.44755422167194	647.308359375	0.5031861364841461	0.43346824018964564	311.5763854980469	0
2020-06-04	0	0	4.427941894531273	90.19530106043906	647.049609375	0.3247298300266266	0.8388929494302712	281.9679870605469	0
2020-06-04	1	0	4.253411865234398	91.28579046348784	646.698984375	0.1413971185684204	0.8506292114311397	278.5523681640625	0
2020-06-04	2	0	4.099053955078148	91.67859306497445	646.1814453125	0.09361281991004944	0.6986968648939753	269.10369873046875	0
2020-06-04	3	0	3.5105529785156477	92.67851662827687	645.7807421875	0.009749084711074829	0.8783045352070927	283.9359130859375	0
2020-06-04	4	0	3.3273864746093977	92.54420008796036	645.92265625	0.003900378942489624	0.7194161603823405	281.1689453125	0
2020-06-04	5	0	4.449578857421898	91.00600467639943	646.1730859375	0.0009723007678985596	0.9239042726687617	280.3536682128906	0
2020-06-04	6	0.060945837	4.978936767578148	90.18521778697706	646.3400390625	0.0009723007678985596	0.8834919201833669	280.4414367675781	40.04812897
2020-06-04	7	0.290447151	5.519830322265648	93.27798114193749	646.6823046875	0.001948326826095581	0.7276278384083535	284.07257080078125	190.8557764
2020-06-04	8	0.612820669	5.346734619140648	91.46141234502439	646.8408984375	0.011701136827468872	0.45545205894261603	308.36962890625	402.6906933
2020-06-04	9	1.38073287	8.932550048828148	72.30417078320342	646.874296875	0.34813210368156433	0.13354058454638762	12.3417329788208	907.2936099
2020-06-04	10	1.833958454	8.959954833984398	73.55954168377191	646.9076953125	0.06533414125442505	0.48374021753614327	93.40438842773438	1205.11275
2020-06-04	11	2.172172471	9.358056640625023	80.69968115127914	646.991171875	0.22916123270988464	1.097926527715751	94.75505065917969	1427.35662
2020-06-04	12	2.143974052	10.871148681640648	79.95155045129448	646.8993359375	1.0375771671533585	1.2472980325346896	84.63545227050781	1408.827152
2020-06-04	13	2.201159658	11.554833984375023	82.21970814084911	646.8659375	0.7050447165966034	1.6257331399228157	70.34980773925781	1446.404395
2020-06-04	14	1.945404599	9.571557617187523	84.04383932164325	646.7908203125	0.7060207426548004	1.4930862441169908	73.22126770019531	1278.345145
2020-06-04	15	1.792745189	9.402795410156273	83.11110384028206	646.1730859375	0.8522961288690567	1.925593741626972	77.7588119506836	1178.031094
2020-06-04	16	1.255411294	8.998925781250023	79.71091375740897	646.03953125	0.3500841557979584	1.64662922081427	65.4888916015625	824.943528
2020-06-04	17	0.728855091	6.637689208984398	86.62090759469464	646.832578125	0.5646198987960815	1.3748055655511584	60.77326202392578	478.9380918
2020-06-04	18	0.372959726	6.805017089843773	85.64811230601195	646.8492578125	0.2028346061706543	1.0735017355464063	65.28624725341797	245.0756289
2020-06-04	19	0.118886725	7.484399414062523	88.67571260336588	647.650625	0.1355484127998352	0.7782058269594839	56.10494613647461	78.12167576
2020-06-04	20	0.000726214	8.486871337890648	84.82358494765718	648.3017578125	0.09458884596824646	0.45811765756165523	23.18111228942871	0.477202296
2020-06-04	21	0	8.739282226562523	86.67064105595233	648.6440234375	0.19990652799606323	0.4840531702423423	7.895257949829102	0
2020-06-04	22	0	6.515100097656273	90.7177102551908	649.17828125	0.1404210925102234	0.33868416721949895	328.7792663574219	0
2020-06-04	23	0	6.571343994140648	90.1923146744523	648.9278515625	0.1511499285697937	0.4376581163265886	296.41778564453125	0
2020-06-05	0	0	6.093896484375023	91.23439303780916	648.7024609375	0.13457238674163818	0.6602166891376119	272.39849853515625	0
2020-06-05	1	0	6.474694824218773	90.63718168483219	648.602265625	0.07508695125579834	0.8464475337703263	268.9255065917969	0
2020-06-05	2	0	6.652124023437523	89.39151291160168	648.226640625	0.0009723007678985596	1.024596058266984	276.2013854980469	0
2020-06-05	3	0	5.827081298828148	91.11676996836938	647.934453125	0.005848705768585205	1.0276548994183055	276.182861328125	0
2020-06-05	4	0	6.115533447265648	89.42762311393975	647.9177734375	0.017549842596054077	1.2286383022557867	278.04644775390625	0
2020-06-05	5	0	6.342004394531273	87.51072769412723	648.04296875	0.024378299713134766	1.1513860923831534	277.4474792480469	0
2020-06-05	6	0.070003124	6.033319091796898	87.97662330282127	648.2015625	0.013649463653564453	1.0736754558341488	274.11602783203125	47.5944872
2020-06-05	7	0.390531227	6.654992675781273	89.34652788768486	648.4186328125	0.0029243528842926025	0.9513744856149368	268.2101745605469	265.5186283
2020-06-05	8	0.995976769	6.629052734375023	83.37676165647316	648.560546875	0.08971244096755981	0.5523961004781179	237.881103515625	677.1555439
2020-06-05	9	1.487577968	10.836541748046898	64.81446894715553	648.677421875	0.0731348991394043	0.22094061172080626	72.83622741699219	1011.390727
2020-06-05	10	1.805913856	10.108117675781273	66.92796534189014	648.6690625	0.09458884596824646	1.1732446526548743	54.8048095703125	1227.8244
2020-06-05	11	1.878957448	9.486444091796898	70.52517446985185	648.5855859375	0.13944879174232483	1.5959345743434845	51.85759353637695	1277.486074
2020-06-05	12	2.44078576	11.502923583984398	64.11221325374486	648.443671875	0.26622042059898376	1.7301090920725801	53.6597785949707	1659.468032
2020-06-05	13	2.46712823	11.084619140625023	66.35957925208056	648.21828125	0.49635767936706543	2.000039085342654	57.39781188964844	1677.378038
2020-06-05	14	2.227513487	11.420709228515648	71.04021368184466	647.892734375	0.18138065934181213	2.126989201476526	52.52299118041992	1514.466154
2020-06-05	15	2.12823629	11.810144042968773	72.72459502442645	647.383515625	0.25256723165512085	2.2309305927723564	58.7093505859375	1446.968491
2020-06-05	16	1.432832317	10.846643066406273	77.87709326818111	647.02453125	0.11116638779640198	1.9999478126339385	67.28983306884766	974.1696565
2020-06-05	17	1.278988885	8.139245605468773	78.32322375445713	646.7407421875	0.0575333833694458	2.163493951500611	62.89674377441406	869.5729069
2020-06-05	18	0.476074239	8.081536865234398	80.93683844691711	647.091328125	0.03022700548171997	1.8535527350955643	68.96403503417969	323.6785438
2020-06-05	19	0.13970673	8.779656982421898	82.64770938509888	647.19984375	0.08581206202507019	1.4973938638948843	71.16519927978516	94.98533473
2020-06-05	20	0.00097367	9.160455322265648	79.34434264568483	647.542109375	0.042904168367385864	1.3333668295226513	75.18025207519531	0.661989603
2020-06-05	21	0	8.716210937500023	80.77151169108066	648.0262890625	0.014625489711761475	1.2746560582919957	71.97416687011719	0
2020-06-05	22	0	7.030023193359398	85.94577222010746	648.326796875	0.015601515769958496	0.9926400759195143	68.071044921875	0
2020-06-05	23	0	7.087731933593773	88.3272947479624	648.2015625	0.016577541828155518	0.9369934839171403	57.30305099487305	0
2020-06-06	0	0	6.643457031250023	89.70963481809467	647.658984375	0.01950189471244812	0.7219822162112334	65.74790954589844	0
2020-06-06	1	0	7.158410644531273	87.12576445881284	647.266640625	0.04095584154129028	0.5322756431546378	65.65296936035156	0
2020-06-06	2	0	7.139642333984398	86.57370692230378	646.6155078125	0.21453574299812317	0.8015044205866544	54.830162048339844	0
2020-06-06	3	0	7.005517578125023	88.09721243417083	646.2816015625	0.11896714568138123	0.5318427995730417	49.41687774658203	0
2020-06-06	4	0	6.624719238281273	88.45247548005753	646.1814453125	0.10434165596961975	0.42772979326209715	19.444061279296875	0
2020-06-06	5	0	6.026116943359398	92.46156142707909	646.4569140625	0.062409788370132446	0.3252516439347196	0.6921034455299377	0
2020-06-06	6	0.078538455	5.948236083984398	91.7346164822558	646.59046875	0.0214502215385437	0.3683532433068702	333.3368835449219	39.16186687
2020-06-06	7	0.574280135	6.376611328125023	88.78912593220049	646.832578125	0.009749084711074829	0.56612068391013	4.346137046813965	286.355038
2020-06-06	8	1.40235863	6.862725830078148	85.54525889097846	646.690625	0.004872679710388184	1.0579582122721034	39.477508544921875	699.2623191
2020-06-06	9	1.718367335	9.614831542968773	76.5121755869949	646.6155078125	0.02925470471382141	1.447644528355819	49.90898513793945	856.8346939
2020-06-06	10	2.036001194	9.448937988281273	77.7710337451079	646.657265625	0.13262033462524414	1.5358967289269487	54.27996063232422	1015.217424
2020-06-06	11	2.958518002	9.981195068359398	79.47326759463644	646.465234375	0.10434165596961975	1.712501778617025	55.42427062988281	1475.214766
2020-06-06	12	2.938907291	11.478387451171898	82.60384020477576	646.189765625	0.1540742814540863	1.9489162085921097	61.55380630493164	1465.436219
2020-06-06	13	2.340849019	11.130792236328148	91.10768519924014	645.705625	0.353008508682251	2.096420139786076	64.55697631835938	1167.224616
2020-06-06	14	1.762254481	9.622033691406273	92.63736958075586	645.7891015625	0.9917449206113815	2.017193378898644	67.25128173828125	878.7182741
2020-06-06	15	1.457197617	8.896508789062523	91.26387828801393	645.1045703125	0.7625799626111984	2.051396885135217	68.72207641601562	726.6068486
2020-06-06	16	1.302388653	7.925775146484398	89.58061966474598	644.478515625	0.40274113416671753	1.8114664943679366	67.8447265625	649.4139875
2020-06-06	17	0.769457688	7.469964599609398	93.73133075150582	645.13796875	0.19795820116996765	1.5808853123715096	70.1497802734375	383.677011
2020-06-06	18	0.378525934	7.712274169921898	93.0332402614084	644.870859375	0.08483976125717163	1.6089770215483115	63.89992141723633	188.7455298
2020-06-06	19	0.096994291	8.048364257812523	91.66294020194769	645.6471875	0.10628998279571533	1.206043618754489	69.412109375	48.36455637
2020-06-06	20	0.000661274	8.358483886718773	92.36604546275127	646.0645703125	0.08288770914077759	1.2849202408576004	67.42329406738281	0.329732848
2020-06-06	21	0	8.423394775390648	91.91426265779667	646.4986328125	0.11604279279708862	1.2450516569374486	65.86302947998047	0
2020-06-06	22	0	6.640588378906273	97.27219661777778	646.76578125	0.10238960385322571	1.214170176687781	57.714656829833984	0
2020-06-06	23	0	6.494897460937523	95.28697605106386	646.657265625	0.0965408980846405	1.0957252537961164	61.49211120605469	0
2020-06-07	0	0	6.016015625000023	94.00958990476576	646.53203125	0.05948171019554138	0.8449464868519456	52.52577590942383	0
2020-06-07	1	0	6.171807861328148	94.34766797861815	646.0562109375	0.04583224654197693	0.7277653498136969	48.790225982666016	0
2020-06-07	2	0	6.166040039062523	94.8759544098604	645.6471875	0.022426247596740723	0.6292764406435138	45.394134521484375	0
2020-06-07	3	0	5.754937744140648	96.67285965935034	645.288203125	0.011701136827468872	0.5446572576650576	13.37325668334961	0
2020-06-07	4	0	6.040551757812523	95.45883847017953	645.19640625	0.0029243528842926025	0.5765025478273289	328.08447265625	0
2020-06-07	5	0	6.366540527343773	95.24073720242619	644.78734375	0.001948326826095581	0.8946422025074993	263.779052734375	0
2020-06-07	6	0.086957064	6.385278320312523	95.34964741754962	645.1713671875	0.009749084711074829	0.7798754878828342	291.5666198730469	39.81714849
2020-06-07	7	0.533456027	6.607415771484398	93.30442419258486	645.5469921875	0.005848705768585205	0.6693886466456527	338.5035095214844	244.2665019
2020-06-07	8	1.273484628	7.338708496093773	91.5614304392482	645.5553515625	0.034127384424209595	0.7556428808646647	28.612524032592773	583.1214186
2020-06-07	9	1.775550878	10.516320800781273	78.86222967567599	645.705625	0.0702105462551117	0.9391106426666833	26.378629684448242	813.0147187
2020-06-07	10	2.761436363	11.221643066406273	74.60192731891084	645.480234375	0.10824203491210938	1.1841505407105106	39.59159469604492	1264.446115
2020-06-07	11	2.693818775	11.514459228515648	75.22229437862683	645.45515625	0.0965408980846405	1.5226446156504785	57.478946685791016	1233.484403
2020-06-07	12	2.934355466	13.520837402343773	73.52839024139132	645.238125	0.09751692414283752	1.807938499963236	62.585113525390625	1343.624795
2020-06-07	13	3.468644404	13.538140869140648	80.64335956856668	644.737265625	0.26914477348327637	1.7946260602822173	58.554134368896484	1588.272682
2020-06-07	14	2.777528354	13.900201416015648	90.28271559042761	644.6037109375	0.36178529262542725	2.044084370947994	67.38697052001953	1271.814546
2020-06-07	15	1.738497215	11.217340087890648	90.39059683970095	644.3282421875	0.7069949060678482	2.173830447135038	63.61934280395508	796.0480561
2020-06-07	16	0.996582747	10.804803466796898	95.32896174282929	644.1529296875	0.8006114512681961	2.0005101829097773	53.59174728393555	456.329611
2020-06-07	17	0.626200661	7.863732910156273	97.5922539841879	643.8691015625	0.34618377685546875	1.7479031268592338	58.22481918334961	286.733746
2020-06-07	18	0.341691082	8.280603027343773	98.225499655939	644.58703125	0.193081796169281	1.3669326349469604	53.315818786621094	156.4584167
2020-06-07	19	0.126756516	8.407525634765648	95.81479853653863	644.745625	0.11799484491348267	1.4294947241584797	48.557865142822266	58.04109284
2020-06-07	20	0.00063982	8.545983886718773	95.5370288990401	645.012734375	0.09264051914215088	1.2618432093604601	52.55638885498047	0.292969767
2020-06-07	21	0	8.625329589843773	94.1010678118097	645.6137890625	0.06533414125442505	0.8715961192922366	60.66080093383789	0
2020-06-07	22	0	6.193444824218773	100.0	646.0228125	0.07898733019828796	0.5667070813398094	54.85586166381836	0
2020-06-07	23	0	6.378076171875023	99.42651175602208	646.131328125	0.06825849413871765	0.7443394308942242	11.028159141540527	0
2020-06-08	0	0	6.269891357421898	100.0	645.7139453125	0.04973262548446655	0.8692134661648067	309.90130615234375	0
2020-06-08	1	0	6.590112304687523	98.81921363320653	645.58875	0.050708651542663574	0.9184671413957912	284.7135925292969	0
2020-06-08	2	0	6.946374511718773	98.23348938606105	645.405078125	0.04680454730987549	1.0745391255422791	273.10906982421875	0
2020-06-08	3	0	6.254022216796898	99.54412717855656	645.363359375	0.15017390251159668	1.0937583820802108	263.3007507324219	0
2020-06-08	4	0	5.902062988281273	99.62865512795702	645.622109375	0.07898733019828796	1.3370528065774134	265.79949951171875	0
2020-06-08	5	0	6.419885253906273	94.95877818081428	645.421796875	0.01072511076927185	1.282460004836688	268.80487060546875	0
2020-06-08	6	0.164460886	6.740106201171898	95.19416909824876	645.9560546875	0.001948326826095581	1.072006276266788	279.0711669921875	74.82325017
2020-06-08	7	0.88424602	7.974816894531273	93.27743928044725	646.5153515625	0.0	0.701820078238066	274.5204162597656	402.2972437
2020-06-08	8	1.740613812	8.439263916015648	90.75387741078819	646.8659375	0.03607943654060364	0.10512112335767344	260.76983642578125	791.9109873
2020-06-08	9	1.822689027	11.794274902343773	79.07222823538869	647.1831640625	0.1569986343383789	0.5768365888126996	83.50992584228516	829.2519898
2020-06-08	10	2.384664504	12.074121093750023	84.45440098881724	647.441953125	0.2564676105976105	1.0601155373202718	83.41580200195312	1084.928781
2020-06-08	11	1.895770167	11.393304443359398	92.24393654490663	647.542109375	0.7352754473686218	1.6027443792227372	69.71732330322266	862.501041
2020-06-08	12	2.046648611	13.320336914062523	94.43378986037402	647.600546875	0.7762331515550613	1.8645726545325212	61.77350997924805	931.1448127
2020-06-08	13	2.127447158	12.232781982421898	97.97992760853357	647.308359375	1.12241692841053	2.148178302270384	82.75667572021484	967.9049811
2020-06-08	14	1.783488407	12.189508056640648	90.28122206696764	647.308359375	1.778705045580864	2.1744803475060706	75.62709045410156	811.4172455
2020-06-08	15	1.666075241	11.420709228515648	98.78771546856908	647.0162109375	1.2140832841396332	1.839387413786108	76.35296630859375	757.9988621
2020-06-08	16	0.887293178	10.139855957031273	97.68916006223547	646.99953125	0.9800419211387634	1.9883991899839717	67.70584106445312	403.6835808
2020-06-08	17	0.61439963	8.160882568359398	99.5014447686994	647.3501171875	0.45832619071006775	1.39550311730482	69.90495300292969	279.5277243
2020-06-08	18	0.32254838	7.987786865234398	99.88068618968644	647.391875	0.34715980291366577	1.5101729915181754	69.01762390136719	146.7468567
2020-06-08	19	0.089668125	8.280603027343773	96.82658426908789	647.66734375	0.2593919634819031	1.4401501846653344	68.53823852539062	40.79547846
2020-06-08	20	0.000886853	8.423394775390648	95.81670986363282	647.9594921875	0.3413073718547821	1.6612024979033404	67.72261047363281	0.403483457
2020-06-08	21	0	8.580621337890648	94.16054325733327	648.7525390625	0.29157474637031555	1.5336841851814118	67.32714080810547	0
2020-06-08	22	0	6.887231445312523	97.58615621575862	649.0948046875	0.4797801375389099	1.4424700856332233	63.15011215209961	0
2020-06-08	23	0	6.689630126953148	99.36888563119979	649.053046875	0.4407726228237152	1.5556780806788204	60.70329284667969	0
2020-06-09	0	0	6.425653076171898	99.36149372995285	648.8526953125	0.33058226108551025	1.5247853262065614	59.792236328125	0
2020-06-09	1	0	6.481927490234398	98.18106891772396	648.45203125	0.14237314462661743	1.3419027272338857	61.868011474609375	0
2020-06-09	2	0	6.395379638671898	97.03632688871626	648.385234375	0.08483976125717163	1.3436026314256062	57.00994873046875	0
2020-06-09	3	0	5.672723388671898	99.51399186525686	647.98453125	0.0994652509689331	1.181111981036457	55.830543518066406	0
2020-06-09	4	0	5.747735595703148	99.58228028204225	647.8259375	0.04095584154129028	0.9640116314532248	52.914817810058594	0
2020-06-09	5	0	6.572778320312523	98.82736214976087	648.1932421875	0.042904168367385864	0.9884117319818593	52.32928466796875	0
2020-06-09	6	0.060172634	6.453057861328148	98.90426719171461	648.6690625	0.0185258686542511	0.7622853471373634	38.90937805175781	23.00430097
2020-06-09	7	0.419853979	6.229486083984398	97.8353238939728	649.00296875	0.015601515769958496	0.7187134162911043	9.017047882080078	160.5122899
2020-06-09	8	0.888561479	7.210321044921898	91.27314590208134	649.06140625	0.023402273654937744	0.538461603494244	15.44629192352295	339.7015263
2020-06-09	9	1.736552471	10.747094726562523	81.04189249512456	649.11984375	0.03803148865699768	0.769138388910668	62.438758850097656	663.8927516
2020-06-09	10	2.391230584	10.700952148437523	85.20281484576856	649.128203125	0.06728619337081909	0.9349251304569267	71.57036590576172	914.1794898
2020-06-09	11	3.100199471	10.738458251953148	89.9493203587167	648.9278515625	0.18528103828430176	1.2630262906117746	94.9872055053711	1185.221864
2020-06-09	12	2.722727174	12.857324218750023	83.78316951372055	648.6440234375	0.9800419211387634	1.4005053350236585	97.18033599853516	1040.912305
2020-06-09	13	2.817473861	12.594812011718773	83.93652365349664	648.15984375	0.9966213256120682	1.5619311842333854	81.92373657226562	1077.13444
2020-06-09	14	2.132206149	13.238122558593773	85.89197465948195	648.27671875	0.5509667098522186	1.4139866770584772	73.63528442382812	815.1531442
2020-06-09	15	2.652860007	13.049188232421898	85.56454312079057	647.5755078125	0.2759695053100586	1.474080549793059	68.56121063232422	1014.201735
2020-06-09	16	2.073290866	12.271722412109398	88.14456250004022	647.7508203125	0.3374069929122925	1.6444231656116362	65.83198547363281	792.629535
2020-06-09	17	1.453310189	9.157586669921898	96.35764338314685	647.266640625	0.4241950809955597	1.763650503548526	60.44260025024414	555.6078012
2020-06-09	18	0.678802042	8.902276611328148	96.93035403154225	648.00125	0.467102974653244	1.459437024829521	55.36509704589844	259.5094376
2020-06-09	19	0.176227508	9.901849365234398	93.2671513841996	648.0763671875	0.09361281991004944	1.1943167096357596	62.81144332885742	67.37266352
2020-06-09	20	0.001731586	9.906182861328148	93.62794024889641	648.5772265625	0.03607943654060364	1.1788304069601585	70.55372619628906	0.661993909
2020-06-09	21	0	9.722985839843773	95.51813935893195	649.336875	0.06533414125442505	1.3238936033948068	70.63751220703125	0
2020-06-09	22	0	8.103173828125023	100.0	649.854453125	0.1384727656841278	1.331020721775193	66.9107666015625	0
2020-06-09	23	0	8.595025634765648	98.86706384203622	649.6373828125	0.31107664108276367	1.4563401020143505	65.66627502441406	0
2020-06-10	0	0	9.014764404296898	97.79265304995292	649.4287109375	0.273045152425766	1.349340523230038	66.09896087646484	0
2020-06-10	1	0	8.768121337890648	97.1358840581679	648.8026171875	0.2379380166530609	1.1848946315164117	67.69015502929688	0
2020-06-10	2	0	8.814294433593773	95.98087337170318	648.719140625	0.0604577362537384	0.8693718066945256	61.768409729003906	0
2020-06-10	3	0	7.808923339843773	99.40570316792179	648.285078125	0.041931867599487305	0.7173156549920019	58.419864654541016	0
2020-06-10	4	0	8.044030761718773	97.61313343776827	648.2933984375	0.017549842596054077	0.5374626550688246	53.421791076660156	0
2020-06-10	5	0	8.654168701171898	93.85195200059484	648.326796875	0.005848705768585205	0.34571341103685993	34.274478912353516	0
2020-06-10	6	0.112287616	8.411859130859398	94.71256585626158	648.677421875	0.001948326826095581	0.3337623718228149	332.3206481933594	41.80353944
2020-06-10	7	0.489201104	8.436364746093773	91.43858012705212	648.543828125	0.009749084711074829	0.55721369341247	344.8304138183594	182.1246048
2020-06-10	8	1.333251727	8.846002197265648	89.10810538467192	648.560546875	0.043880194425582886	0.7759615272266036	30.39747428894043	496.3560832
2020-06-10	9	2.200127742	12.353936767578148	74.71712422083604	648.49375	0.12384355068206787	1.1381017983552821	44.647891998291016	819.0852234
2020-06-10	10	3.057391266	12.623681640625023	70.67440241590184	648.343515625	0.14334917068481445	1.2917069629428175	46.58282470703125	1138.235731
2020-06-10	11	3.577843413	12.538568115234398	70.44736779481939	648.093046875	0.144321471452713	1.4718641810238702	44.16199493408203	1331.994782
2020-06-10	12	3.659551823	15.124810791015648	62.69076804986165	647.9428125	0.16187503933906555	1.6151457312872965	45.895301818847656	1362.413993
2020-06-10	13	3.843248675	14.899774169921898	66.38536940068242	647.383515625	0.1277439296245575	1.6484916979892699	44.61179733276367	1430.802466
2020-06-10	14	3.301909451	14.888238525390648	72.04638753322803	647.149765625	0.1667514443397522	1.8629208599386247	49.53019332885742	1229.267369
2020-06-10	15	2.911540573	13.350640869140648	75.45820621146902	646.465234375	0.18722936511039734	2.0245459313191225	56.172210693359375	1083.936998
2020-06-10	16	2.666840252	14.141076660156273	75.79651064882219	646.09796875	0.19405782222747803	1.947670957659626	50.238956451416016	992.8375528
2020-06-10	17	1.381629719	11.149530029296898	80.58915909882221	645.989453125	0.09556487202644348	2.0319801055496476	62.09203338623047	514.3667184
2020-06-10	18	0.657705743	10.693750000000023	84.38421922715725	646.3734375	0.06631016731262207	1.8912883692383633	62.983070373535156	244.8571712
2020-06-10	19	0.178892727	10.597100830078148	92.65260184406712	646.3316796875	0.11409446597099304	1.6254211234434528	62.89886474609375	66.59994626
2020-06-10	20	0.001778171	10.576898193359398	93.17074356617744	646.70734375	0.15309825539588928	1.60976690887035	64.34390258789062	0.661994883
2020-06-10	21	0	10.449975585937523	92.53975715946784	647.1915234375	0.1696757972240448	1.4002357575457105	68.67854309082031	0
2020-06-10	22	0	8.825830078125023	98.11074538419989	647.558828125	0.13944879174232483	1.2888947949935616	60.044071197509766	0
2020-06-10	23	0	8.902276611328148	96.95903136308655	647.208203125	0.042904168367385864	1.2173766184591173	51.41386032104492	0
2020-06-11	0	0	9.231134033203148	95.24672181638778	646.932734375	0.042904168367385864	1.0670205391354868	45.013267517089844	0
2020-06-11	1	0	9.306146240234398	95.49281576754083	646.423515625	0.011701136827468872	0.8630327164795837	33.613033294677734	0
2020-06-11	2	0	9.525384521484398	94.97455672996317	646.2231640625	0.032179057598114014	0.6860992382099295	17.739713668823242	0
2020-06-11	3	0	9.157586669921898	97.86674325470831	645.68890625	0.015601515769958496	0.48757612443493065	340.18304443359375	0
2020-06-11	4	0	8.820062255859398	96.19170312834983	645.738984375	0.013649463653564453	0.840225015178646	288.6629333496094	0
2020-06-11	5	0	9.108544921875023	95.01341742251071	645.738984375	0.012677162885665894	1.3168100887908982	277.0707702636719	0
2020-06-11	6	0.07589557	9.336419677734398	92.45731831187857	645.8391796875	0.009749084711074829	1.168022938689194	291.9683532714844	33.3303381
2020-06-11	7	0.566183024	10.582666015625023	86.15019175419066	646.031171875	0.007800757884979248	0.6642890650204437	307.5999755859375	248.6452334
2020-06-11	8	1.60840847	11.475518798828148	83.65637836585857	645.9059375	0.001948326826095581	0.42417676354256184	344.2636413574219	706.3495064
2020-06-11	9	2.718338015	15.489709472656273	61.67226031653357	645.931015625	0.014625489711761475	0.46003380774513875	352.16204833984375	1193.786747
2020-06-11	10	2.773161554	16.675378417968773	59.59551033900493	645.7891015625	0.08386373519897461	0.38777542572795815	2.0962984561920166	1217.863081
2020-06-11	11	3.680788316	16.694116210937523	61.66603195013442	645.655546875	0.10336562991142273	0.39546606620793917	21.581531524658203	1616.456925
2020-06-11	12	4.026814708	18.132196044921898	59.2416668085899	645.6471875	0.11799484491348267	0.9381159457840572	28.740909576416016	1768.418056
2020-06-11	13	4.167957153	17.243676757812523	66.35755279343051	645.1546484375	0.10628998279571533	1.1530127926724878	36.95244598388672	1830.402247
2020-06-11	14	3.553358379	15.143548583984398	76.70976491760644	645.2130859375	0.37153810262680054	1.1870061114093367	50.17230224609375	1560.494727
2020-06-11	15	3.078274166	14.136743164062523	87.28725788122311	644.812421875	0.8503459393978119	1.5338346748139362	64.94664001464844	1351.856495
2020-06-11	16	2.013042271	13.794885253906273	90.92882238993221	644.7038671875	0.593874603509903	1.8042319855980549	56.84797286987305	884.0486979
2020-06-11	17	1.251689599	10.237939453125023	94.67625503454282	644.461796875	0.3022998571395874	1.8613313510665062	57.62907028198242	549.6926601
2020-06-11	18	0.603081956	10.604302978515648	95.66833109770862	644.7623046875	0.34325942397117615	1.8105662411984689	63.71515655517578	264.8497878
2020-06-11	19	0.212983688	9.786462402343773	98.34312564200327	645.3967578125	0.5392655730247498	1.636342154343421	66.6510238647461	93.53402812
2020-06-11	20	0.00142313	10.289849853515648	96.73345131546213	645.697265625	0.2857223153114319	1.6324789800144601	61.575408935546875	0.624982378
2020-06-11	21	0	10.187463378906273	97.1686061200711	646.189765625	0.11409446597099304	1.6381257388508577	58.77364730834961	0
2020-06-11	22	0	9.216699218750023	99.87444957647448	646.5153515625	0.07606297731399536	1.410537234085239	69.09994506835938	0
2020-06-11	23	0	9.470574951171898	97.83452503485927	646.47359375	0.08581206202507019	1.38055934655731	68.31531524658203	0
2020-06-12	0	0	9.283074951171898	98.94971142332268	646.2315234375	0.1667514443397522	1.4051513501520034	63.19313049316406	0
2020-06-12	1	0	9.281610107421898	98.66686868406917	645.680546875	0.023402273654937744	1.111923294985089	57.941078186035156	0
2020-06-12	2	0	9.189294433593773	97.75434166520391	645.304921875	0.08776411414146423	0.9879897222275	53.24645233154297	0
2020-06-12	3	0	8.670037841796898	98.679005256097	645.19640625	0.0731348991394043	0.8122465995819473	53.04054260253906	0
2020-06-12	4	0	8.537347412109398	97.44705407908701	645.2214453125	0.10824203491210938	0.7161445627098022	35.7368049621582	0
2020-06-12	5	0	9.130181884765648	97.09204788558287	645.655546875	0.09068846702575684	0.3953024441569967	20.31745719909668	0
2020-06-12	6	0.076573027	8.948419189453148	97.89154629704333	645.7640625	0.07118657231330872	0.45440211858001206	343.1849060058594	24.65637743
2020-06-12	7	0.358570217	8.671472167968773	98.26896628836003	646.1730859375	0.25354325771331787	0.5871933345000303	331.50225830078125	115.4589663
2020-06-12	8	0.90437877	8.817163085937523	94.33423758733707	646.08125	0.15309825539588928	0.638417969779567	353.80535888671875	291.2083408
2020-06-12	9	2.118123637	11.797174072265648	80.29843602760744	646.031171875	0.22623687982559204	0.48334987061394413	5.092199325561523	682.0320097
2020-06-12	10	2.461976154	11.902459716796898	79.39530136934128	646.1814453125	0.31692907214164734	0.2626413937067349	29.173717498779297	792.7519031
2020-06-12	11	4.055323313	12.032281494140648	81.45354583436713	645.9977734375	0.34715980291366577	0.45055357405152874	57.33644104003906	1305.806829
2020-06-12	12	3.756556804	14.012689208984398	73.30380684748702	645.7640625	0.7440522313117981	0.696114595637782	70.50675964355469	1209.604549
2020-06-12	13	3.178634739	13.141503906250023	76.69942423417116	645.3299609375	0.5499944090843201	0.9925624476413112	73.68917846679688	1023.514681
2020-06-12	14	4.740525783	13.005914306640648	83.28963670517089	645.1630078125	0.20478293299674988	1.3078504671629627	65.76679992675781	1526.440795
2020-06-12	15	3.314374627	14.263696289062523	86.6138510090483	644.9459765625	0.27499720454216003	1.5182116112702317	65.5755615234375	1067.222682
2020-06-12	16	2.668041053	13.590081787109398	92.10388771339808	644.561953125	0.08971244096755981	1.7682664689552385	68.38062286376953	859.1044307
2020-06-12	17	1.380796934	11.449548339843773	88.60939696304409	645.5637109375	0.15505030751228333	1.7747273283092844	62.85567855834961	444.6141347
2020-06-12	18	0.943259951	11.218774414062523	89.67437340787988	645.02109375	0.06631016731262207	1.3099204810238887	76.87084197998047	303.7280114
2020-06-12	19	0.182386391	11.088952636718773	92.24400059945306	645.3383203125	0.09556487202644348	1.450153361009643	66.11229705810547	58.72809062
2020-06-12	20	0.002978601	11.231744384765648	95.56081459090156	645.931015625	0.08971244096755981	1.3492249163578667	61.74852752685547	0.959104236
2020-06-12	21	0	11.342828369140648	97.0474787418795	646.4569140625	0.13067200779914856	1.3104652180656227	69.37234497070312	0
2020-06-12	22	0	9.800897216796898	99.46223149681731	646.698984375	0.193081796169281	1.3625999959772457	68.81947326660156	0
2020-06-12	23	0	9.973962402343773	98.07421942808568	646.8075	0.13359636068344116	1.2155230372230479	73.07315063476562	0
2020-06-13	0	0	9.764825439453148	97.63687870258966	646.4485546875	0.13067200779914856	1.3510094555875218	68.76390075683594	0
2020-06-13	1	0	9.743188476562523	96.77264782266005	646.2899609375	0.07118657231330872	1.4371905064480448	63.660911560058594	0
2020-06-13	2	0	9.890313720703148	96.2580236096044	646.23984375	0.2320893108844757	1.1858362875112751	69.75938415527344	0
2020-06-13	3	0	9.411431884765648	96.69433611724972	646.21484375	0.17260387539863586	1.028083946798997	69.15917205810547	0
2020-06-13	4	0	9.427301025390648	96.37202742818171	646.29828125	0.1774802803993225	0.9452210414423513	67.55899810791016	0
2020-06-13	5	0	9.448937988281273	96.0133013709661	646.9828125	0.2320893108844757	1.1679203162886118	69.38314056396484	0
2020-06-13	6	0.058415006	9.161889648437523	95.92963381782471	647.1163671875	0.2311132848262787	1.008503866146813	72.31048583984375	15.65265634
2020-06-13	7	0.412637064	9.098443603515648	98.56900061308954	647.6756640625	0.2896226942539215	1.0622830256282099	56.31241989135742	110.5686121
2020-06-13	8	1.251627924	9.551354980468773	99.33899614558452	647.951171875	0.30522421002388	1.1096576820274737	58.2287712097168	335.3813175
2020-06-13	9	2.159117269	12.059686279296898	98.39721574574983	648.1264453125	0.3413073718547821	1.2007878350441565	70.6734390258789	578.5486091
2020-06-13	10	2.695111363	12.127496337890648	97.80749892167191	648.27671875	0.7030945271253586	1.6843456668716321	80.09838104248047	722.1714877
2020-06-13	11	3.512377319	12.179406738281273	99.20099266094422	648.4186328125	0.8981283754110336	1.8028308483916198	81.1368637084961	941.1628732
2020-06-13	12	3.349391393	12.604913330078148	97.63470718633164	648.376875	1.3008732348680496	1.850642561674189	71.56404113769531	897.4898026
2020-06-13	13	3.532647589	12.923699951171898	97.46389204544805	648.109765625	0.45247748494148254	2.119123176717826	81.00940704345703	946.5944154
2020-06-13	14	3.185707327	12.042382812500023	93.74241378015252	648.00125	0.46613067388534546	2.1601924016195744	73.62564849853516	853.6296611
2020-06-13	15	3.371401179	12.822717285156273	85.57220687125933	647.8509765625	0.7382016628980637	1.9592283519171145	83.71472930908203	903.3874586
2020-06-13	16	1.95291402	12.700128173828148	86.72665273221051	647.759140625	0.22916123270988464	2.0148361193954027	68.7396011352539	523.2951938
2020-06-13	17	1.430410579	8.400323486328148	96.83136465209347	648.2433203125	0.34520775079727173	2.3651787791835526	79.9625015258789	383.2872178
2020-06-13	18	0.656861091	8.007989501953148	97.87224208369831	648.8109765625	0.22428855299949646	1.9060575760586713	65.25542449951172	176.0099259
2020-06-13	19	0.143172094	8.685906982421898	95.92649492300355	648.877734375	0.1540742814540863	1.5375543954345559	62.339290618896484	38.36383359
2020-06-13	20	0.002608782	8.830163574218773	94.0169781545545	649.5455859375	0.22233650088310242	1.615572143058001	57.79152297973633	0.699038939
2020-06-13	21	0	8.955651855468773	94.10941863261483	650.188359375	0.22721290588378906	1.6944299489228	65.12303924560547	0
2020-06-13	22	0	7.904138183593773	95.40543186274901	650.580703125	0.25256723165512085	1.3571185217247	67.19866943359375	0
2020-06-13	23	0	8.185388183593773	94.957055217453	650.7226171875	0.16772747039794922	1.3710600382678046	65.6417236328125	0
2020-06-14	0	0	8.166650390625023	95.13511556569611	650.463828125	0.15797466039657593	1.307163900114526	66.84183502197266	0
2020-06-14	1	0	8.205590820312523	94.49533538671442	650.013046875	0.12871995568275452	1.3842831076787647	65.97891235351562	0
2020-06-14	2	0	8.316644287109398	94.69031496287377	650.0464453125	0.19210577011108398	1.2568144547293005	69.36671447753906	0
2020-06-14	3	0	7.712274169921898	96.59306063598684	649.779296875	0.1404210925102234	1.4169599263490533	63.075992584228516	0
2020-06-14	4	0	7.432458496093773	96.63615074357385	649.829375	0.15602633357048035	1.3474183777864128	61.70724868774414	0
2020-06-14	5	0	7.415155029296898	99.02730791889091	649.796015625	0.12969598174095154	1.1762408811705405	66.26034545898438	0
2020-06-14	6	0.07451649	7.376214599609398	99.74951018227445	650.3219140625	0.03705546259880066	1.081715220237587	79.7361068725586	23.26397288
2020-06-14	7	0.367743988	6.822320556640648	98.66556099234926	650.6140625	0.06923452019691467	1.2338523724764867	59.523460388183594	114.8093012
2020-06-14	8	1.117950433	6.734338378906273	97.96250474277413	650.839453125	0.07801130414009094	1.3380917389605897	54.55046081542969	349.0229953
2020-06-14	9	1.43966107	9.183526611328148	84.05920742339373	650.8728515625	0.04973262548446655	1.4316425625246636	63.462520599365234	449.4607308
2020-06-14	10	1.693034984	8.833032226562523	87.47577304291966	650.856171875	0.032179057598114014	1.585886634199543	61.96333694458008	528.5638106
2020-06-14	11	3.102405484	9.247003173828148	88.0335919987432	650.697578125	0.10044127702713013	1.8052685809168891	66.88037109375	968.5678562
2020-06-14	12	3.838344022	11.629846191406273	79.58713028042195	650.463828125	0.21355971693992615	2.0246924019487245	65.60076904296875	1198.327124
2020-06-14	13	3.289161088	11.218774414062523	83.15852209631763	649.971328125	1.0580569505691528	2.2015494697501246	64.09107208251953	1026.872767
2020-06-14	14	3.548010429	10.889886474609398	88.73188868743351	649.4287109375	0.1384727656841278	2.35362138457231	73.45381164550781	1107.685269
2020-06-14	15	3.206572059	11.050012207031273	89.90276034597402	649.00296875	0.2584196627140045	2.4622045765311054	70.5573501586914	1001.088556
2020-06-14	16	2.66209983	11.758233642578148	91.27657548725782	648.6941015625	1.12241692841053	2.129655946741031	68.7142105102539	831.1048759
2020-06-14	17	1.560422831	9.685510253906273	92.59154104897273	649.111484375	0.144321471452713	2.2307238989747615	72.80632781982422	487.1624304
2020-06-14	18	0.778566112	9.885980224609398	90.03245563982361	649.1532421875	0.043880194425582886	1.6300054712656733	66.89533233642578	243.0675532
2020-06-14	19	0.277081261	10.338891601562523	89.395839965197	649.0446875	0.003900378942489624	1.3086848714964923	60.88957977294922	86.50448946
2020-06-14	20	0.004029919	9.800897216796898	91.31445854101392	648.6440234375	0.03997981548309326	1.2721931618399562	63.06095886230469	1.258136615
2020-06-14	21	0	9.649438476562523	92.61382019227669	649.3118359375	0.12677162885665894	1.468203341172022	60.73453903198242	0
2020-06-14	22	0	8.494073486328148	99.6638647744884	649.578984375	0.1482255756855011	1.4650864840875635	58.1051139831543	0
2020-06-14	23	0	8.783990478515648	98.36906888073614	649.779296875	0.3091283142566681	1.4679253896593183	59.70578384399414	0
2020-06-15	0	0	8.749383544921898	98.53124805109694	649.779296875	0.17455220222473145	1.0482132815778773	56.966373443603516	0
2020-06-15	1	0	8.755151367187523	98.20997538305886	649.3201953125	0.0546090304851532	0.9692269604501792	49.708168029785156	0
2020-06-15	2	0	8.879205322265648	97.2453177707926	648.9194921875	0.06435811519622803	0.38903865312349295	21.956453323364258	0
2020-06-15	3	0	8.783990478515648	97.32098461072587	648.618984375	0.015601515769958496	0.6208642120243736	328.06964111328125	0
2020-06-15	4	0	8.706109619140648	97.30222152555429	648.33515625	0.004872679710388184	0.8264112577695587	293.1005554199219	0
2020-06-15	5	0	9.004693603515648	96.34832547757631	648.27671875	0.0009723007678985596	0.49189397449278843	308.5344543457031	0
2020-06-15	6	0.111794088	8.694573974609398	95.79411280913513	648.443671875	0.0009723007678985596	0.4395875338020139	342.03924560546875	45.74100663
2020-06-15	7	0.653599984	9.151818847656273	89.0975660691125	648.8109765625	0.0009723007678985596	0.6663540080442627	3.1613070964813232	267.4230974
2020-06-15	8	1.958963995	9.988397216796898	85.25250101410404	648.560546875	0.0009723007678985596	0.7929259083318003	355.90802001953125	801.5181036
2020-06-15	9	2.563270588	12.740502929687523	75.2734104447648	648.560546875	0.005848705768585205	0.8218058916207122	1.4181692600250244	1048.772609
2020-06-15	10	2.998220689	13.386712646484398	71.6252342601955	648.45203125	0.02827867865562439	1.0929236122224588	28.338151931762695	1226.734216
2020-06-15	11	2.909283004	13.663629150390648	71.63296457942434	648.15984375	0.04095584154129028	1.2556066170435352	30.52566909790039	1190.345
2020-06-15	12	2.952607937	15.772424316406273	65.26456086279158	647.951171875	0.07606297731399536	1.2649467131584318	32.5079231262207	1208.071573
2020-06-15	13	3.812283101	15.544549560546898	66.55792576281411	647.2916796875	0.18528103828430176	1.5706241506809668	48.436317443847656	1559.81117
2020-06-15	14	3.614349054	15.219995117187523	67.45220400969923	646.88265625	0.11604279279708862	1.8761882329001587	47.829959869384766	1478.825648
2020-06-15	15	3.102816472	15.403192138671898	68.26354222321669	646.1814453125	0.1384727656841278	2.0981289548225983	58.36867141723633	1269.530007
2020-06-15	16	1.996290001	14.901208496093773	72.02153268315483	645.964375	0.13164430856704712	2.1266802001383405	62.056800842285156	816.790191
2020-06-15	17	1.274117312	12.154901123046898	87.05289782734127	646.59046875	0.3032758831977844	1.997162707358859	58.981056213378906	521.3102917
2020-06-15	18	0.412550931	12.307794189453148	88.72930830109182	645.914296875	0.47783181071281433	1.933612967486378	57.59929656982422	168.796895
2020-06-15	19	0.120434874	11.560632324218773	94.08761413038306	646.0228125	0.3929920494556427	1.7802139821795993	60.305843353271484	49.27641954
2020-06-15	20	0.00161797	11.978906250000023	91.65849289856834	646.2816015625	0.5743727087974548	1.5239391549643209	69.17621612548828	0.661999118
2020-06-15	21	0	12.121728515625023	89.83985544457843	646.974453125	0.6065517663955688	1.5521258098184703	62.8671989440918	0
2020-06-15	22	0	10.879815673828148	95.60006353888416	646.8408984375	0.3257058560848236	1.448194291902476	58.10386276245117	0
2020-06-15	23	0	10.901452636718773	94.05242956393681	646.598828125	0.08191168308258057	1.0904013816771845	52.00306701660156	0
2020-06-16	0	0	10.361993408203148	95.78785259909824	646.2899609375	0.04485622048377991	0.7348671671369336	29.960346221923828	0
2020-06-16	1	0	10.376397705078148	94.96514025434043	646.131328125	0.014625489711761475	0.5044061011576629	332.358642578125	0
2020-06-16	2	0	10.558160400390648	94.58894673129436	645.6638671875	0.02047792077064514	0.9198440726994576	322.08135986328125	0
2020-06-16	3	0	10.082147216796898	95.47016602928717	645.304921875	0.005848705768585205	1.119547324069852	284.0003356933594	0
2020-06-16	4	0	10.027337646484398	95.10647351973061	644.9960546875	0.008773058652877808	1.1922960273385947	285.8788146972656	0
2020-06-16	5	0	10.431207275390648	93.64634740911345	644.9960546875	0.001948326826095581	1.3332966350064879	285.260498046875	0
2020-06-16	6	0.093780057	10.351892089843773	93.67211481656332	645.5553515625	0.001948326826095581	1.261863578934637	290.9309997558594	45.3078155
2020-06-16	7	0.378774947	10.625939941406273	91.80360365741646	645.421796875	0.004872679710388184	1.0955280709569442	285.330078125	182.9969613
2020-06-16	8	1.481707259	12.550103759765648	82.69319300946543	645.405078125	0.011701136827468872	0.6328267671593686	303.8951416015625	715.8549638
2020-06-16	9	2.605836627	16.495080566406273	63.29344031930273	645.57203125	0.01950189471244812	0.45534346819942023	341.1875305175781	1258.953868
2020-06-16	10	2.888743852	16.593164062500023	65.3794927415212	645.4134375	0.12481957674026489	0.5422792862185873	26.005550384521484	1395.634403
2020-06-16	11	3.241856655	16.460473632812523	65.48982487623864	645.19640625	0.24086609482765198	0.9294106990614072	41.784263610839844	1566.233252
2020-06-16	12	3.062205567	18.068750000000023	63.57635194072289	645.0544921875	0.26524439454078674	1.2954091238811982	44.59770965576172	1479.438697
2020-06-16	13	3.052027376	17.239373779296898	66.15634016076564	644.795703125	0.35886093974113464	1.671205377905582	54.94105529785156	1474.521323
2020-06-16	14	3.306108231	17.413903808593773	71.63478245862046	644.620390625	0.5675479769706726	1.5544853712532363	45.758087158203125	1597.275018
2020-06-16	15	1.447777514	15.328179931640648	81.28935191693627	644.35328125	1.354508101940155	1.7239400210019356	57.574588775634766	699.4625379
2020-06-16	16	1.0224117	14.630059814453148	82.59286638264058	643.9025	0.3764145076274872	1.9876322939050661	50.01059341430664	493.9562025
2020-06-16	17	0.669165562	11.456750488281273	97.11758152281759	644.3282421875	0.47880783677101135	1.9097260805539105	72.49641418457031	323.2929354
2020-06-16	18	0.378644634	11.676019287109398	95.48702922643211	643.86078125	0.4466250538825989	1.551135580775759	57.80286407470703	182.9340036
2020-06-16	19	0.119605855	12.149133300781273	93.79342149638842	644.2030078125	0.5733966827392578	1.2321963530916389	66.14901733398438	57.78499391
2020-06-16	20	0.001754162	12.515496826171898	94.5639415357067	644.29484375	0.8386429399251938	1.2431991188694882	52.35727310180664	0.847485843
2020-06-16	21	0	12.537133789062523	95.56805886076052	644.737265625	1.0161232203245163	1.344504221603613	52.91801452636719	0
2020-06-16	22	0	11.254815673828148	96.49062337847683	644.9209375	1.3467054814100266	1.211922831186596	49.44666290283203	0
2020-06-16	23	0	11.166833496093773	97.3299247995705	645.1546484375	1.2764930725097656	1.0786890133670601	45.629459381103516	0
2020-06-17	0	0	11.191369628906273	97.71235787442562	644.7205859375	1.250164583325386	1.0106035709012644	37.865440368652344	0
2020-06-17	1	0	11.003839111328148	97.30161029187417	644.35328125	0.1960061490535736	0.7965513055523933	18.06424903869629	0
2020-06-17	2	0	10.987969970703148	97.06285319405728	644.0778125	0.04778057336807251	0.6980165721825718	337.4344482421875	0
2020-06-17	3	0	10.132653808593773	99.50549032643214	643.9275390625	0.061433762311935425	0.6611417117687142	332.6492004394531	0
2020-06-17	4	0	10.134088134765648	98.3037900544131	643.68546875	0.08581206202507019	0.8362970258118851	341.2453918457031	0
2020-06-17	5	0	10.700952148437523	96.5271641152468	644.2698046875	0.08971244096755981	0.24025100944912234	1.1816743612289429	0
2020-06-17	6	0.082786808	11.025476074218773	96.06806642086767	644.47015625	0.09068846702575684	0.5149070247712169	348.8403015136719	32.49395395
2020-06-17	7	0.531937174	11.758233642578148	91.61591580082661	645.1796875	0.06923452019691467	0.5236557269464436	357.06207275390625	208.7861864
2020-06-17	8	1.05426734	12.488092041015648	88.65614694898052	645.129609375	0.10824203491210938	0.6167468930217728	13.348029136657715	413.8016072
2020-06-17	9	1.546401244	14.572351074218773	79.82690085146166	645.4134375	0.14919787645339966	0.9003015550361197	33.99666213989258	606.9649471
2020-06-17	10	2.560074874	15.521447753906273	79.80897861122925	645.3883984375	0.13164430856704712	1.2272711923513508	48.04014587402344	1004.833459
2020-06-17	11	2.974277996	15.397424316406273	82.99451260723268	645.521953125	0.4797801375389099	1.5324461507693463	53.546348571777344	1167.408842
2020-06-17	12	2.788829339	14.961816406250023	87.3983325007931	645.7807421875	1.330127939581871	1.4881973477657673	54.73969268798828	1094.61995
2020-06-17	13	2.012789394	13.809320068359398	97.57267891188388	645.7139453125	0.3803148865699768	1.8921227756281591	58.42929458618164	790.0230374
2020-06-17	14	2.010258166	14.393487548828148	96.5215010255446	645.57203125	0.2476908266544342	2.281019643239536	74.18014526367188	789.0295262
2020-06-17	15	1.906585861	12.655389404296898	96.01734855847212	645.2965625	0.2593919634819031	2.364875042405538	68.26016235351562	748.3379816
2020-06-17	16	1.181689337	11.609674072265648	93.2174856068383	645.6471875	0.2642683684825897	1.9342050897259346	87.30613708496094	463.8149434
2020-06-17	17	0.502166746	9.686944580078148	99.98955392532932	646.6739453125	0.45930221676826477	2.1359430468874416	80.4627914428711	197.1012461
2020-06-17	18	0.142949789	8.746484375000023	100.0	646.306640625	0.274021178483963	1.9878549821890295	71.10950469970703	56.10801957
2020-06-17	19	0.065445846	8.642633056640648	99.40283592327417	646.9494140625	0.3939680755138397	1.8668693652109698	84.16552734375	25.68759849
2020-06-17	20	0.000840087	8.831597900390648	98.30607894490916	647.8259375	0.3608092665672302	1.8358089774527437	80.5786361694336	0.329735288
2020-06-17	21	0	8.309442138671898	96.54086675186396	648.401953125	0.4758797585964203	1.6080019347368426	78.58277893066406	0
2020-06-17	22	0	7.048791503906273	97.74246088569937	648.56890625	0.5041621625423431	1.2566922969870278	75.04798126220703	0
2020-06-17	23	0	7.301202392578148	97.25295485021708	648.51046875	0.6328821182250977	1.1369723574411932	81.29997253417969	0
2020-06-18	0	0	7.451226806640648	95.80717154505054	648.59390625	0.7225982844829559	0.8920663568817869	82.74481964111328	0
2020-06-18	1	0	7.520440673828148	94.30644423228841	648.1431640625	0.7440522313117981	0.9537092942371999	79.67156219482422	0
2020-06-18	2	0	7.449761962890648	94.92498036340127	648.26	1.7640776932239532	0.72952883791784	84.32646942138672	0
2020-06-18	3	0	6.678094482421898	99.07797032373135	648.21828125	2.1873004734516144	0.6287621944452396	75.99111938476562	0
2020-06-18	4	0	6.806451416015648	97.79339571145402	648.3101171875	2.536412328481674	0.40068606886677244	42.67716598510742	0
2020-06-18	5	0	6.479028320312523	92.86014601327057	648.485390625	2.6339292526245117	0.5646232453915659	348.6686096191406	0
2020-06-18	6	0.018191824	6.470391845703148	92.94374478962696	648.9695703125	2.663183957338333	0.821958787201232	339.1561279296875	5.024310158
2020-06-18	7	0.127893968	5.853021240234398	93.71844507723759	649.1532421875	1.849893480539322	1.0072807452785726	352.442626953125	35.32240401
2020-06-18	8	0.29578223	5.528497314453148	95.29355612076506	649.053046875	1.5290621668100357	1.1184781334722897	13.513293266296387	81.69063454
2020-06-18	9	1.081094217	8.153649902343773	85.0850764809224	649.211640625	0.7430762052536011	1.2230933086260938	37.915863037109375	298.5820776
2020-06-18	10	2.363173914	9.496545410156273	80.44545709148848	649.1949609375	0.21453574299812317	1.450822848449162	54.65248107910156	652.6733431
2020-06-18	11	4.00824244	10.718255615234398	77.10061539349435	649.2784375	0.08678808808326721	1.63705637701356	57.07635498046875	1107.016702
2020-06-18	12	3.640307739	12.740502929687523	71.65738532857219	649.053046875	0.04583224654197693	1.7352468829632088	58.579708099365234	1005.398632
2020-06-18	13	3.833152591	14.048760986328148	73.83419905286527	648.543828125	0.07606297731399536	1.9816579091679842	64.14895629882812	1058.659501
2020-06-18	14	2.898597606	13.105432128906273	77.92569562485168	648.1348046875	0.10336562991142273	2.1406031763060973	64.88471984863281	800.5493708
2020-06-18	15	2.323354418	13.548242187500023	78.56452556124157	647.700703125	0.11604279279708862	2.29657010657213	68.6688232421875	641.675793
2020-06-18	16	2.045456196	12.483758544921898	81.26832633218736	647.4669921875	0.1569986343383789	2.1611720482343864	67.57241821289062	564.9244541
2020-06-18	17	1.204748945	9.597497558593773	90.85751738239692	647.4669921875	0.13359636068344116	2.182137203766075	68.44286346435547	332.7336667
2020-06-18	18	0.900574324	9.948022460937523	88.12178468380301	647.5170703125	0.21063536405563354	1.9477392086516887	69.1569595336914	248.7251791
2020-06-18	19	0.217221942	10.364862060546898	86.56423399811328	647.9010546875	0.12189522385597229	1.749427472353471	70.5927505493164	59.99345636
2020-06-18	20	0.003607645	10.164361572265648	87.6097729876076	648.04296875	0.08776411414146423	1.5360144888760003	65.59361267089844	0.996377566
2020-06-18	21	0	9.369622802734398	94.82224594692701	648.5187890625	0.03997981548309326	1.4171850892862685	65.3448257446289	0
2020-06-18	22	0	7.889703369140648	98.05449855852768	648.5271484375	0.01950189471244812	1.2875784554384313	58.88634490966797	0
2020-06-18	23	0	7.973352050781273	96.586524372583	648.936171875	0.023402273654937744	1.2076991352355413	52.95148468017578	0
2020-06-19	0	0	8.313775634765648	96.34904789273322	648.385234375	0.0068247318267822266	0.9699295526722292	35.77222442626953	0
2020-06-19	1	0	8.551751708984398	96.1677635334054	647.8259375	0.005848705768585205	0.6275285202591192	347.6209716796875	0
2020-06-19	2	0	8.704675292968773	95.48127040347296	647.3334375	0.005848705768585205	0.8949157020540438	332.924072265625	0
2020-06-19	3	0	8.864770507812523	95.73953912224056	646.99953125	0.0009723007678985596	0.7736258017324473	331.3924865722656	0
2020-06-19	4	0	8.983056640625023	94.95917375813899	646.9828125	0.0029243528842926025	0.514575525328347	307.1001892089844	0
2020-06-19	5	0	8.755151367187523	93.7539513310226	647.7925390625	0.007800757884979248	0.9036284746462501	306.2899169921875	0
2020-06-19	6	0.0880023	8.726281738281273	93.22764427370497	647.817578125	0.0009723007678985596	1.0008624900854022	303.2436828613281	45.68566348
2020-06-19	7	0.50712363	8.561853027343773	92.7021293296713	647.78421875	0.001948326826095581	1.0210804919526022	304.6339416503906	263.2690222
2020-06-19	8	1.169303996	9.685510253906273	88.80716614012614	647.759140625	0.001948326826095581	0.7747142865349809	341.7009582519531	607.034462
2020-06-19	9	2.201926193	13.385247802734398	73.85177185834559	647.8008984375	0.013649463653564453	0.8740990922146331	4.8346452713012695	1143.111703
2020-06-19	10	2.139965591	13.340539550781273	72.18425642614052	647.600546875	0.08874014019966125	0.9832983482934624	26.770029067993164	1110.94537
2020-06-19	11	2.272621504	13.141503906250023	72.71562461692281	647.6255859375	0.06533414125442505	1.3454917961736423	50.536869049072266	1179.812586
2020-06-19	12	2.9131857	16.226800537109398	67.25145619712643	647.3334375	0.08678808808326721	1.8291320079004336	54.43830871582031	1512.356171
2020-06-19	13	3.068832352	15.906579589843773	73.75215804089272	646.9661328125	0.12287124991416931	2.1539070078462825	59.94893264770508	1593.158838
2020-06-19	14	2.423149897	14.032891845703148	85.26010228811445	646.8408984375	0.6865151226520538	2.049638377307422	70.41373443603516	1257.958152
2020-06-19	15	1.127264548	14.687738037109398	88.22638424176557	646.6155078125	0.8522961288690567	2.012718857461825	68.41378021240234	585.2100315
2020-06-19	16	1.010480824	14.555047607421898	88.33935473274786	646.1396875	0.07216259837150574	1.994813132905612	55.494659423828125	524.5827306
2020-06-19	17	0.773965914	10.894219970703148	94.11612723250146	646.264921875	0.06435811519622803	1.7441207939299288	54.637451171875	401.7979785
2020-06-19	18	0.26147579	10.825006103515648	92.1230771252738	646.5654296875	0.03705546259880066	1.5425122878141424	74.57563781738281	135.7429858
2020-06-19	19	0.075483818	11.403405761718773	90.27869053815833	646.598828125	0.09458884596824646	1.7664074831543128	61.446929931640625	39.18679768
2020-06-19	20	0.001417943	11.577935791015648	88.37054258723444	647.1163671875	0.17260387539863586	1.6315032452596343	61.714691162109375	0.736113243
2020-06-19	21	0	11.350030517578148	89.01996404273892	647.366796875	0.08483976125717163	1.4165038297664971	57.9654541015625	0
2020-06-19	22	0	9.656640625000023	95.71750415135645	647.483671875	0.04095584154129028	1.0948787014923835	53.29104232788086	0
2020-06-19	23	0	10.083612060546898	94.62753305279917	647.4001953125	0.017549842596054077	1.0498804410141411	44.84092712402344	0
2020-06-20	0	0	9.860040283203148	94.24316338694322	647.108046875	0.014625489711761475	0.8899334175163713	42.37571716308594	0
2020-06-20	1	0	10.115319824218773	92.79254809385755	646.874296875	0.009749084711074829	0.6515904125725911	23.15589714050293	0
2020-06-20	2	0	9.968194580078148	93.3872876032731	646.3901171875	0.04095584154129028	0.7455534011696741	354.7774658203125	0
2020-06-20	3	0	9.349420166015648	94.47240619535508	646.29828125	0.026326626539230347	0.6490674421351129	331.6859436035156	0
2020-06-20	4	0	9.516748046875023	93.4522983703256	645.931015625	0.016577541828155518	0.7559261630861351	319.44970703125	0
2020-06-20	5	0	9.834069824218773	93.61766720454771	646.4485546875	0.012677162885665894	0.5865304102436462	298.3768005371094	0
2020-06-20	6	0.068043787	9.998498535156273	91.9623409061036	646.3901171875	0.0185258686542511	0.7622326017921476	286.3439025878906	28.20938551
2020-06-20	7	0.407475418	10.713922119140648	89.08821783241032	646.82421875	0.031203031539916992	0.9547161175676412	295.64678955078125	168.929916
2020-06-20	8	1.228452645	11.823144531250023	81.4737328541431	647.0078515625	0.08971244096755981	0.708427497829219	286.53680419921875	509.28815
2020-06-20	9	1.444767186	13.747308349609398	76.10534280673795	646.974453125	0.20771101117134094	0.6048425699481249	272.5245056152344	598.9671727
2020-06-20	10	1.747098378	13.819421386718773	78.28772381143698	646.88265625	0.15992671251296997	0.17902630287081311	266.18292236328125	724.3067161
2020-06-20	11	2.181718316	14.138208007812523	77.99300031731507	646.8909765625	0.12091919779777527	0.3772777668766454	263.06805419921875	904.490124
2020-06-20	12	2.432495284	15.977258300781273	73.29158069482	646.7490625	0.11311843991279602	0.11476213621752415	224.3135223388672	1008.456474
2020-06-20	13	1.154122097	14.889672851562523	78.62025510024834	646.5737890625	0.08581206202507019	0.33490638042530885	81.34988403320312	478.4724183
2020-06-20	14	2.751059341	15.227197265625023	80.12354353628642	646.23984375	0.027302652597427368	0.9209220608528618	65.926513671875	1140.525789
2020-06-20	15	3.317202482	13.963647460937523	86.18421254032765	645.738984375	0.08288770914077759	1.5217431959577912	70.17700958251953	1375.235686
2020-06-20	16	2.769535183	13.590081787109398	90.84433131528607	645.6722265625	0.23598968982696533	1.8311592764407527	62.71794128417969	1148.185448
2020-06-20	17	1.156394452	11.645715332031273	88.77327553432367	646.206484375	0.06338581442832947	1.5365078476758947	65.9254150390625	479.4144844
2020-06-20	18	0.488219844	10.855279541015648	93.15563754285256	645.8308203125	0.09361281991004944	1.391913764578807	62.13765335083008	202.4046937
2020-06-20	19	0.171999895	11.517358398437523	91.35545269087164	646.365078125	0.03607943654060364	1.2700613713508047	58.40816879272461	71.30719181
2020-06-20	20	0.003215692	11.612542724609398	92.14144634292306	646.27328125	0.04680454730987549	1.283136405865255	58.508033752441406	1.333151768
2020-06-20	21	0	11.123559570312523	94.09225176550827	646.7407421875	0.09264051914215088	1.4332977377203437	60.54140090942383	0
2020-06-20	22	0	10.367761230468773	98.72450291260455	646.9661328125	0.04680454730987549	1.1939891318736502	58.6136360168457	0
2020-06-20	23	0	10.426904296875023	97.85563397301074	647.04125	0.012677162885665894	1.0044348744977878	48.44133377075195	0
2020-06-21	0	0	10.020135498046898	98.34917439555595	646.481953125	0.027302652597427368	0.8574267669579008	40.0400390625	0
2020-06-21	1	0	10.089379882812523	98.17354637534214	645.931015625	0.0029243528842926025	0.46615372785525344	318.8360290527344	0
2020-06-21	2	0	10.126855468750023	97.4673952822201	645.5052734375	0.004872679710388184	0.8794366988142036	271.5426330566406	0
2020-06-21	3	0	10.103784179687523	98.06934925929336	645.0461328125	0.0029243528842926025	0.9680302120742831	298.2845764160156	0
2020-06-21	4	0	10.086480712890648	96.91841241643773	644.9209375	0.004872679710388184	0.8536988771540238	307.86102294921875	0
2020-06-21	5	0	10.386499023437523	93.7230261341863	644.84578125	0.003900378942489624	0.6850426463512723	314.6513977050781	0
2020-06-21	6	0.079938155	10.454309082031273	92.70460120849616	645.463515625	0.015601515769958496	0.8393444241028509	319.4384460449219	34.99061238
2020-06-21	7	0.410038498	10.543725585937523	92.96450155984199	645.57203125	0.011701136827468872	0.7731281273727166	320.3345947265625	179.4824778
2020-06-21	8	0.858453756	11.469750976562523	88.39528810162274	645.622109375	0.012677162885665894	0.8536278832586877	345.51605224609375	375.7632712
2020-06-21	9	0.926236322	13.279962158203148	79.07667705595097	645.68890625	0.023402273654937744	0.8789247125882572	350.179443359375	405.4331264
2020-06-21	10	1.965868244	14.420892333984398	75.7000871977605	645.480234375	0.04875659942626953	0.8822479002693814	12.271184921264648	860.5018923
2020-06-21	11	2.208718131	15.147882080078148	74.27164260680178	645.3216015625	0.023402273654937744	0.8085949593035502	12.662908554077148	966.8023975
2020-06-21	12	3.176196985	17.412438964843773	68.63603655614928	644.895859375	0.0546090304851532	0.9403103543727989	22.769031524658203	1390.288248
2020-06-21	13	3.329716858	17.373498535156273	72.08111084670821	644.35328125	0.11799484491348267	1.1679569948192248	36.71611785888672	1457.487126
2020-06-21	14	3.006272683	17.242242431640648	75.54211831759288	644.027734375	0.18918141722679138	1.864359926212954	49.96592330932617	1315.908806
2020-06-21	15	2.505952416	13.318902587890648	86.99022770726422	643.9609375	0.13944879174232483	1.8834695325717148	57.55739974975586	1096.908098
2020-06-21	16	1.516370387	12.431817626953148	90.43442000962163	643.4767578125	0.11311843991279602	1.778233698059632	58.97702407836914	663.7472228
2020-06-21	17	1.455476152	12.211145019531273	88.99938505412925	643.8691015625	0.14724954962730408	1.6956814367453956	60.13827133178711	637.0925353
2020-06-21	18	0.594210586	11.605340576171898	93.96541061180687	644.127890625	0.193081796169281	1.496995085778407	51.72248840332031	260.0984758
2020-06-21	19	0.179818755	11.537530517578148	94.92260322784848	644.47015625	0.1794286072254181	1.440465144127031	59.796356201171875	78.71045256
2020-06-21	20	0.002532072	11.788507080078148	94.16452951294134	644.8791796875	0.06533414125442505	1.1738243113791922	62.677330017089844	1.108341017
2020-06-21	21	0	11.788507080078148	92.5730161644875	645.2130859375	0.15505030751228333	1.3046143499373273	64.8902816772461	0
2020-06-21	22	0	9.988397216796898	97.83525492246753	645.45515625	0.20478293299674988	1.2775268665789645	55.60352325439453	0
2020-06-21	23	0	9.870111083984398	97.63922078361689	645.6137890625	0.10238960385322571	1.0117226641521417	54.17475891113281	0
2020-06-22	0	0	9.728753662109398	97.51738631521867	645.2130859375	0.04875659942626953	1.08093492111337	50.12361526489258	0
2020-06-22	1	0	9.800897216796898	96.97986181906137	645.0962109375	0.0575333833694458	0.7722854496687526	51.80947494506836	0
2020-06-22	2	0	9.939355468750023	96.55812997902693	644.954296875	0.033155083656311035	0.5723903223279236	36.7379264831543	0
2020-06-22	3	0	9.555688476562523	98.69608279125802	644.8791796875	0.03022700548171997	0.8339721752843523	28.406110763549805	0
2020-06-22	4	0	9.740319824218773	98.35725531220545	645.029453125	0.0702105462551117	0.8028430919669922	29.614599227905273	0
2020-06-22	5	0	10.217736816406273	99.01865074789026	645.8809375	0.11116638779640198	0.7368429380609532	46.928955078125	0
2020-06-22	6	0.123768388	10.261010742187523	97.789062950908	646.0061328125	0.04680454730987549	0.7055214080795019	34.5197868347168	33.96506793
2020-06-22	7	0.549684027	10.455743408203148	91.69625143154147	646.3901171875	0.05558133125305176	0.7787904710391884	346.1968994140625	150.8467192
2020-06-22	8	1.554624333	11.106256103515648	88.16734337672574	646.4903125	0.05655735731124878	0.6024759160999681	34.040191650390625	426.6268777
2020-06-22	9	2.446881876	12.573175048828148	84.32813429100491	646.6739453125	0.07996335625648499	1.3733162971141104	66.27142333984375	671.4841345
2020-06-22	10	2.939467255	12.486627197265648	90.47831240175825	646.82421875	0.22818893194198608	1.7964282052591904	72.97635650634766	806.6615902
2020-06-22	11	3.289081172	12.085656738281273	96.17961567952894	646.94109375	0.6972439587116241	1.957015674939191	72.5991439819336	902.6041859
2020-06-22	12	4.063829589	13.704034423828148	89.96506422985826	647.1831640625	0.8474197238683701	2.162500692791424	73.04206085205078	1115.214069
2020-06-22	13	3.567170339	13.222253417968773	90.1400909294976	647.2165625	0.7479526102542877	2.114911000685505	78.2407455444336	978.9186439
2020-06-22	14	2.527949207	12.476556396484398	84.23467627953625	646.5654296875	0.8230414241552353	2.406632993900212	79.18004608154297	693.7309896
2020-06-22	15	2.018676017	12.666955566406273	88.72096902197558	647.158125	0.3179013729095459	1.9241693456924862	65.17980194091797	553.9739908
2020-06-22	16	1.201699906	12.322198486328148	90.79631569763605	646.0645703125	0.2320893108844757	2.0548522232996578	63.358394622802734	329.7757971
2020-06-22	17	1.022466547	8.794091796875023	97.43807065078452	646.698984375	0.19795820116996765	1.8257986669944575	76.472900390625	280.5897869
2020-06-22	18	0.48868523	8.564752197265648	95.93978730631454	646.70734375	0.09068846702575684	1.6966580125883373	59.190162658691406	134.1071598
2020-06-22	19	0.156277325	9.049401855468773	93.06088706010159	646.6321875	0.052656978368759155	1.6799277395297223	64.37101745605469	42.88631388
2020-06-22	20	0.004038789	9.242669677734398	92.7655976957337	646.974453125	0.20478293299674988	1.5196800392740313	64.44927978515625	1.108342275
2020-06-22	21	0	9.205163574218773	92.5113686588887	647.5671484375	0.15212595462799072	1.4790165554492203	60.88136672973633	0
2020-06-22	22	0	7.878167724609398	95.02047152321215	647.9094140625	0.2593919634819031	1.3821671853986512	66.38787841796875	0
2020-06-22	23	0	7.824792480468773	96.97474924034401	648.15984375	0.14724954962730408	1.2727189369892755	61.81786346435547	0
2020-06-23	0	0	7.863732910156273	96.21601388295299	647.7508203125	0.04875659942626953	1.1301476179305976	58.928462982177734	0
2020-06-23	1	0	7.915673828125023	96.04922884772766	647.7341015625	0.08386373519897461	0.9953602881702859	60.159141540527344	0
2020-06-23	2	0	8.107507324218773	95.64236999545066	647.441953125	0.547066330909729	0.9929269516917787	53.458927154541016	0
2020-06-23	3	0	7.638726806640648	97.351486462672	647.1748046875	0.3315545618534088	0.8071804130816944	58.469215393066406	0
2020-06-23	4	0	7.679101562500023	96.59863451461847	647.2416015625	0.3959164023399353	0.6266826348611093	48.38568115234375	0
2020-06-23	5	0	8.537347412109398	97.59241713391799	647.4001953125	0.3578849136829376	0.4576565368177082	303.7170715332031	0
2020-06-23	6	0.028213419	8.687341308593773	96.93343099003151	647.416875	0.2837739884853363	0.40993896893891674	308.6476745605469	10.65783044
2020-06-23	7	0.300599729	8.616662597656273	98.13628128624613	647.759140625	0.33058226108551025	0.3694160030677845	353.11651611328125	113.5537985
2020-06-23	8	0.729449228	8.882073974609398	97.57410011472983	648.0763671875	0.18625706434249878	0.49750513364551535	36.98515319824219	275.5549082
2020-06-23	9	1.065397919	11.478387451171898	89.83167815296575	648.0847265625	0.47100335359573364	0.9389527190401818	72.85582733154297	402.4620415
2020-06-23	10	1.972699296	12.661157226562523	91.17606985670818	648.034609375	0.19503384828567505	1.405636392411486	75.99983215332031	745.201931
2020-06-23	11	2.278907171	12.690026855468773	94.13133444584223	648.04296875	0.3120526671409607	1.7132350410845	73.88591003417969	860.8742485
2020-06-23	12	2.338115414	14.617059326171898	83.08666902183755	648.5187890625	0.975167378783226	1.5161390080888633	68.5430908203125	883.2406056
2020-06-23	13	2.514039493	14.953149414062523	84.24978299009737	648.151484375	0.25159120559692383	1.448026547977753	68.74468994140625	949.697244
2020-06-23	14	2.381182465	13.875665283203148	87.34221709534957	647.72578125	0.5743727087974548	1.7105544888218864	73.82549285888672	899.5095065
2020-06-23	15	2.016217017	13.222253417968773	86.56823115628154	647.817578125	0.8922778069972992	1.833404969379038	67.52301025390625	761.6410758
2020-06-23	16	1.274284644	13.362176513671898	89.44183931752897	647.759140625	0.8103623986244202	1.268221009567545	63.519989013671875	481.3705662
2020-06-23	17	0.867457711	10.588433837890648	97.16789702815258	648.21828125	0.675790011882782	1.4276024716040232	64.35388946533203	327.6886459
2020-06-23	18	0.577274649	10.791833496093773	95.27127847270168	648.226640625	0.1482255756855011	1.1839741492395124	57.24293899536133	218.0698214
2020-06-23	19	0.170226704	11.407739257812523	91.09731051892632	648.65234375	0.11116638779640198	1.1074526574822376	50.136653900146484	64.30441211
2020-06-23	20	0.00283514	11.345697021484398	92.23700522473588	648.82765625	0.12091919779777527	1.0302479614683542	57.03813552856445	1.070995526
2020-06-23	21	0	11.344262695312523	92.64381551651472	649.5288671875	0.1482255756855011	1.1526891386897367	60.56514358520508	0
2020-06-23	22	0	9.034967041015648	99.96500351900316	649.804375	0.13944879174232483	0.8615547441851095	62.30885696411133	0
2020-06-23	23	0	9.353753662109398	98.21796498685883	650.0881640625	0.16480311751365662	0.5717386728400234	81.1520767211914	0
2020-06-24	0	0	9.068139648437523	98.2836795544691	649.954609375	0.08288770914077759	0.5425027872035006	68.4051513671875	0
2020-06-24	1	0	8.840234375000023	98.06392673787069	649.570625	0.05948171019554138	0.1765412240630533	46.485137939453125	0
2020-06-24	2	0	8.560418701171898	97.61449791037901	649.403671875	0.06923452019691467	0.6669233413861988	248.0582275390625	0
2020-06-24	3	0	7.953179931640648	98.33605250881533	649.1615625	0.05558133125305176	1.0238958739524686	241.0009307861328	0
2020-06-24	4	0	8.116174316406273	95.47151672702456	649.1365234375	0.03997981548309326	1.0886219085603819	253.9697265625	0
2020-06-24	5	0	9.164788818359398	91.51550196606011	649.3619140625	0.005848705768585205	0.9097228107671902	267.50506591796875	0
2020-06-24	6	0.081953867	9.776361083984398	89.89821113699745	649.837734375	0.0009723007678985596	0.8349611886700442	276.3187255859375	53.03538077
2020-06-24	7	0.533977252	9.854241943359398	90.80812175366172	650.0046875	0.0	0.8081310536844774	276.31781005859375	345.5564428
2020-06-24	8	1.327328095	10.418237304687523	79.40383719379845	649.9212109375	0.031203031539916992	0.9123230326417384	251.41741943359375	858.9631357
2020-06-24	9	1.969114211	14.692071533203148	61.96100030917915	650.0046875	0.2584196627140045	0.6844762336770254	209.75009155273438	1274.286684
2020-06-24	10	2.582043793	15.082971191406273	58.62570108027237	650.0380859375	0.25159120559692383	0.756738670731426	178.30453491210938	1670.936101
2020-06-24	11	2.999941298	15.449334716796898	56.9693637218793	649.8126953125	0.1384727656841278	0.9068732996386382	156.48275756835938	1941.373044
2020-06-24	12	2.972102382	17.478784179687523	53.29311901476005	649.462109375	0.08776411414146423	1.0302517727396983	134.5529327392578	1923.357451
2020-06-24	13	2.767163622	17.395135498046898	54.91406488849479	648.94453125	0.1804046332836151	1.097618182905612	124.70375061035156	1790.733994
2020-06-24	14	2.541219842	17.258111572265648	57.94663937992236	648.7275	0.4378482699394226	1.1907736772753825	92.61997985839844	1644.517412
2020-06-24	15	2.082542655	16.835473632812523	60.557059259513494	648.6941015625	0.3383830189704895	0.9601554788777373	83.32120513916016	1347.690429
2020-06-24	16	1.934243426	16.039270019531273	64.67437414264727	648.443671875	0.2593919634819031	1.0604051177648326	69.87943267822266	1251.720509
2020-06-24	17	1.200234056	12.599145507812523	72.16605737706078	649.17828125	0.11409446597099304	1.586157669864815	63.814231872558594	776.7158791
2020-06-24	18	0.869248579	12.185174560546898	75.82222610002101	648.4770703125	0.04778057336807251	1.3873257396082206	62.406646728515625	562.5229271
2020-06-24	19	0.309173074	12.260186767578148	81.71100351607333	648.794296875	0.014625489711761475	1.305630819364958	65.43704223632812	200.0773387
2020-06-24	20	0.005013847	12.286157226562523	88.7688751895696	648.7275	0.004872679710388184	1.2064841315855943	67.501708984375	3.244646141
2020-06-24	21	0	11.686120605468773	93.28303363881814	649.386953125	0.0009723007678985596	0.6803385879437239	66.17635345458984	0
2020-06-24	22	0	9.006127929687523	99.47934705648225	649.84609375	0.004872679710388184	0.7027301631671787	35.59674835205078	0
2020-06-24	23	0	9.192193603515648	97.46513494518321	649.8794921875	0.014625489711761475	0.6697409427637534	9.060046195983887	0
2020-06-25	0	0	9.065270996093773	97.4117186608238	649.7542578125	0.004872679710388184	0.7444417122030184	302.3544006347656	0
2020-06-25	1	0	9.043634033203148	98.63141682345682	649.43703125	0.0009723007678985596	1.0825662381570509	287.5927734375	0
2020-06-25	2	0	8.815728759765648	96.98728499685713	649.111484375	0.001948326826095581	1.3821762375311555	279.75830078125	0
2020-06-25	3	0	7.279565429687523	98.38931032917255	648.9779296875	0.001948326826095581	1.579453814127508	277.4070129394531	0
2020-06-25	4	0	7.060327148437523	97.76357587222147	648.677421875	0.0	1.2740675362560934	272.3992614746094	0
2020-06-25	5	0	8.512811279296898	93.29935121098855	648.485390625	0.0	1.5728015140088814	274.7939453125	0
2020-06-25	6	0.102925623	9.115747070312523	88.80682821018402	648.6690625	0.0	1.1246724686505152	276.2047119140625	72.96889806
2020-06-25	7	0.620407614	9.708581542968773	85.95166171233511	648.6440234375	0.0	0.8026397169175621	271.9021301269531	439.8366384
2020-06-25	8	1.383095596	10.783166503906273	76.32217661469238	648.6356640625	0.0	0.266599525722824	336.85589599609375	980.5426363
2020-06-25	9	2.077280647	15.071435546875023	62.96897783093682	648.5855859375	0.0	1.1513687783361573	52.68430709838867	1472.68363
2020-06-25	10	2.481611097	15.065667724609398	63.12407700373187	648.602265625	0.12287124991416931	1.5595259232410814	44.660552978515625	1759.332829
2020-06-25	11	2.233746343	13.950677490234398	68.86005250639754	648.3518359375	0.4076175391674042	1.6243215761297989	51.579158782958984	1583.609647
2020-06-25	12	2.438299455	16.161889648437523	65.11750969193515	647.9428125	0.2837739884853363	1.57420055147086	52.87651443481445	1728.627134
2020-06-25	13	2.085347999	15.051232910156273	76.75547455015736	647.558828125	0.23306533694267273	1.9490562386149513	62.641334533691406	1478.402961
2020-06-25	14	2.017104945	14.797357177734398	86.37751795473162	646.8659375	0.5811974406242371	1.8736187603965304	73.41401672363281	1430.022196
2020-06-25	15	1.134126402	14.494470214843773	89.5319074940847	646.1647265625	1.238461583852768	2.12638235029822	63.46092224121094	804.0364641
2020-06-25	16	1.010153562	14.379083251953148	89.59899003382796	645.8976171875	1.3476815074682236	2.000624635229868	63.97151565551758	716.1461871
2020-06-25	17	0.856424703	12.183740234375023	98.37242577443638	645.48859375	0.6036274135112762	2.1367318484619804	61.959651947021484	607.1604438
2020-06-25	18	0.395388269	12.163537597656273	90.9484219221678	645.80578125	0.6562881171703339	1.8841015110374908	59.682655334472656	280.3096594
2020-06-25	19	0.095882306	12.084222412109398	86.0220530915582	646.031171875	0.3949403762817383	1.4884404571563512	70.24081420898438	67.97555365
2020-06-25	20	0.001405441	12.974176025390648	82.92550368522393	646.089609375	0.5724206566810608	1.443109792641374	58.89952850341797	0.996384694
2020-06-25	21	0	13.073693847656273	89.93320148566525	646.5654296875	1.0726843029260635	1.4027805207251491	50.26579284667969	0
2020-06-25	22	0	10.784600830078148	94.50806709751957	646.4986328125	1.6363319009542465	1.3415937171404488	43.94819259643555	0
2020-06-25	23	0	10.964898681640648	93.82214887864781	646.1062890625	1.5183351933956146	1.1950536081616525	50.24714279174805	0
2020-06-26	0	0	9.874444580078148	96.34144670600601	645.7640625	2.3472290486097336	0.8207924222367778	32.91091537475586	0
2020-06-26	1	0	9.962426757812523	96.19116353593007	645.355	1.5992745757102966	0.6749849757322939	19.144025802612305	0
2020-06-26	2	0	10.136956787109398	95.37396357098552	645.0461328125	1.31940096616745	0.43712896229174264	358.3638610839844	0
2020-06-26	3	0	9.320581054687523	97.20089624333465	644.6037109375	0.6592124700546265	0.41878728984138364	322.9245300292969	0
2020-06-26	4	0	9.141717529296898	97.02598725253708	644.303203125	0.6367824971675873	0.5837343547637676	297.864501953125	0
2020-06-26	5	0	9.261437988281273	95.12800274054088	644.561953125	0.44272467494010925	1.089045607268997	266.77044677734375	0
2020-06-26	6	0.041307808	9.728753662109398	92.8646683983031	644.3866796875	0.06338581442832947	1.3961373887614932	269.2674255371094	28.86095156
2020-06-26	7	0.243269932	10.617272949218773	87.90768022346822	644.503515625	0.0009723007678985596	1.147827052481062	270.04669189453125	169.9679083
2020-06-26	8	0.813787447	11.727929687500023	83.58291890901974	644.561953125	0.0	0.8093653759202551	281.9102478027344	568.5772544
2020-06-26	9	1.320814036	14.471398925781273	69.04798812832581	644.72890625	0.0009723007678985596	0.7143894496731472	291.25543212890625	922.8267419
2020-06-26	10	1.641145232	14.855065917968773	66.41244993039031	644.695546875	0.08483976125717163	0.4399159117271588	11.542941093444824	1146.635837
2020-06-26	11	1.637387846	15.054132080078148	65.45592381330026	644.8875390625	0.11896714568138123	1.0855499402038449	52.332054138183594	1144.010625
2020-06-26	12	2.216094423	14.958917236328148	69.8285336928313	644.912578125	0.2584196627140045	1.3650165578451126	52.21293640136719	1548.341508
2020-06-26	13	1.980842913	14.536309814453148	75.72002125823828	644.461796875	0.6397105753421783	1.70581194213141	39.361305236816406	1383.975914
2020-06-26	14	1.122709122	12.565972900390648	84.23586728732845	644.812421875	1.2579653412103653	1.9211041968907219	77.09527587890625	784.4147424
2020-06-26	15	0.554245662	12.014978027343773	84.74242219940335	644.478515625	0.8171889930963516	1.8605786674024316	58.26105499267578	387.2405236
2020-06-26	16	0.458982317	11.136560058593773	91.74576335362839	644.4367578125	1.1058393865823746	1.9256920669949436	67.19426727294922	320.6819012
2020-06-26	17	0.367784093	10.484582519531273	93.52491066704309	644.2698046875	1.4832299202680588	2.1509324709534505	61.773048400878906	256.9634993
2020-06-26	18	0.107554439	10.425439453125023	97.11071562697583	644.4868359375	0.9390860795974731	1.8898821477660077	62.45539855957031	75.14616742
2020-06-26	19	0.038933137	10.604302978515648	96.03466097600342	645.188046875	0.9244587272405624	1.852872751726065	65.87613677978516	27.20181594
2020-06-26	20	0.000841592	10.708154296875023	94.46986704560746	645.19640625	0.6202049553394318	1.8532512618998829	58.873695373535156	0.58800362
2020-06-26	21	0	10.858178710937523	93.6141495978139	645.8308203125	0.3666616976261139	1.7043489962124887	69.52671813964844	0
2020-06-26	22	0	9.720117187500023	97.16148071138562	645.86421875	0.1774802803993225	1.5275735736925506	70.1375732421875	0
2020-06-26	23	0	9.958123779296898	95.33190848816643	645.5637109375	0.17845258116722107	1.2065975962629032	64.15859985351562	0
2020-06-27	0	0	9.636437988281273	96.87432633848546	645.087890625	0.05850940942764282	0.7800784669246458	62.202579498291016	0
2020-06-27	1	0	9.653771972656273	96.7711987641082	644.5369140625	0.034127384424209595	0.6965870189222876	49.03023910522461	0
2020-06-27	2	0	9.646539306640648	96.26580113150126	644.13625	0.02925470471382141	0.4928044238130891	19.808454513549805	0
2020-06-27	3	0	9.350854492187523	97.36793079181402	644.228046875	0.03022700548171997	0.4527055404349955	331.1226501464844	0
2020-06-27	4	0	9.806665039062523	94.33853373462291	644.278125	0.03997981548309326	0.718405514941468	317.0614318847656	0
2020-06-27	5	0	10.735559082031273	93.01057618050136	645.012734375	0.062409788370132446	0.5196822053132493	14.02878189086914	0
2020-06-27	6	0.048482799	10.944726562500023	92.14096017886304	644.812421875	0.08093565702438354	0.5192015637070735	7.243592262268066	24.35252638
2020-06-27	7	0.430055859	11.300988769531273	90.35979805708403	645.6638671875	0.05363300442695618	0.42878891203360614	303.1167907714844	216.0136573
2020-06-27	8	0.849507589	12.299127197265648	85.34808268169773	645.6054296875	0.023402273654937744	0.6497345467795164	287.80499267578125	426.7009442
2020-06-27	9	1.846401894	16.971063232421898	67.69755901745343	645.48859375	0.02047792077064514	0.6043355630216067	270.93231201171875	927.4330707
2020-06-27	10	2.745176548	17.897088623046898	66.35703036729687	645.2715234375	0.0546090304851532	0.26328787524063046	249.31732177734375	1378.880472
2020-06-27	11	3.115443685	17.409570312500023	70.8922533605016	645.0461328125	0.14627352356910706	0.38964253404570653	73.8005599975586	1564.862727
2020-06-27	12	3.234204471	19.404412841796898	68.15406916880286	644.9376171875	0.2964511513710022	1.467533768983908	77.47301483154297	1624.515331
2020-06-27	13	2.972078728	18.113458251953148	76.92954251808526	644.503515625	0.596802681684494	1.833831413255779	54.6190185546875	1492.851642
2020-06-27	14	1.798807225	15.344049072265648	85.84134454152975	644.127890625	2.5325100868940353	1.7905752219736928	79.53509521484375	903.5266445
2020-06-27	15	1.157463582	13.807885742187523	95.76323925204103	645.12125	3.4520942717790604	1.567773191967247	87.2186279296875	581.3848043
2020-06-27	16	0.54331145	14.487268066406273	92.98681502102686	644.812421875	1.7240960150957108	1.61196606851252	52.61396408081055	272.901045
2020-06-27	17	0.313189018	11.401940917968773	98.402942480216	645.246484375	0.7996372878551483	1.2403215185945196	63.03000259399414	157.3123673
2020-06-27	18	0.260771589	11.435144042968773	97.45528584652565	644.7122265625	1.158498227596283	1.2283372100445935	61.23024368286133	130.9835071
2020-06-27	19	0.075696073	12.342401123046898	91.63329284426887	645.37171875	1.0492801666259766	1.3666193143242729	64.4138412475586	38.02153907
2020-06-27	20	0.001909489	12.684259033203148	90.52713315753587	645.7640625	0.6874911487102509	1.1574148393539574	67.39617919921875	0.959121144
2020-06-27	21	0	12.715997314453148	88.6859942420408	646.198125	0.6806664168834686	1.0432689975920604	68.25377655029297	0
2020-06-27	22	0	10.757196044921898	97.46330509913304	646.323359375	0.5392655730247498	1.2032048085116398	66.61882781982422	0
2020-06-27	23	0	11.397637939453148	94.0561382489632	646.540390625	0.3276541829109192	1.12398662060412	57.55229949951172	0
2020-06-28	0	0	10.744226074218773	97.2049952048942	646.381796875	0.17260387539863586	1.1682438691559267	59.935791015625	0
2020-06-28	1	0	10.936059570312523	96.11332935246543	646.0228125	0.051680952310562134	1.2712432120637716	62.437652587890625	0
2020-06-28	2	0	10.537957763671898	95.99808060206672	645.855859375	0.09751692414283752	1.2430577346974512	57.908851623535156	0
2020-06-28	3	0	10.291314697265648	95.49704046052689	645.755703125	0.0546090304851532	0.8882330479849675	43.2884407043457	0
2020-06-28	4	0	10.373529052734398	94.75034821093796	645.755703125	0.01072511076927185	0.4330281342409195	347.11260986328125	0
2020-06-28	5	0	9.604730224609398	97.3108950679373	646.189765625	0.022426247596740723	0.5950729296737541	326.5086669921875	0
2020-06-28	6	0.069729564	9.536920166015648	97.3991982989022	646.21484375	0.03900378942489624	0.7210219999705662	336.3363342285156	24.66431403
2020-06-28	7	0.386736718	9.508081054687523	96.6775072614962	646.53203125	0.06533414125442505	0.8944160799980019	350.0177917480469	136.7941415
2020-06-28	8	1.014125974	10.135522460937523	92.07405705453169	646.657265625	0.11994317173957825	0.7194248298489531	2.5190162658691406	358.7104242
2020-06-28	9	2.21481134	13.688165283203148	76.60163469480274	646.7824609375	0.1696757972240448	0.4978443823481632	24.569055557250977	783.4094928
2020-06-28	10	2.266276822	13.468927001953148	80.62046578606204	646.70734375	0.10434165596961975	0.5931448653557218	53.48853302001953	801.6135479
2020-06-28	11	2.855513282	13.626153564453148	84.63077283199802	646.7323828125	0.26914477348327637	1.1311424436943356	76.8156509399414	1010.034657
2020-06-28	12	2.471743055	15.289239501953148	76.14988562837758	646.4986328125	2.729494124650955	1.522493824610482	85.98031616210938	874.2898043
2020-06-28	13	3.004933931	15.041131591796898	83.31557115606522	646.7407421875	0.9381100535392761	1.6901638943688368	89.26443481445312	1062.886813
2020-06-28	14	2.07879869	14.084832763671898	86.37288825471812	646.7824609375	1.0629314929246902	1.2803650624711138	62.251285552978516	735.2999318
2020-06-28	15	1.551706771	14.674768066406273	89.62982282973164	646.1647265625	0.9897947311401367	1.4698698178468295	75.71037292480469	548.8602089
2020-06-28	16	1.021428336	13.614587402343773	91.82434556376302	646.1647265625	0.548042356967926	1.531537672612693	65.31421661376953	361.2933707
2020-06-28	17	0.76490763	12.016412353515648	97.01306017872066	647.08296875	0.3442317247390747	1.5139864279958983	55.381343841552734	270.5584388
2020-06-28	18	0.487669234	11.723596191406273	93.73485983810865	646.815859375	0.3344826400279999	1.2292901291081855	61.14946746826172	172.4953727
2020-06-28	19	0.161555671	12.286157226562523	86.6939142279478	647.275	0.1413971185684204	1.4208725161904534	54.28380584716797	57.14448192
2020-06-28	20	0.003662982	12.283258056640648	90.18204987834157	647.441953125	0.08874014019966125	1.1869612836821275	65.7046890258789	1.29564757
2020-06-28	21	0	11.863519287109398	94.42215224681873	647.8509765625	0.11311843991279602	1.0680664225506884	53.01198959350586	0
2020-06-28	22	0	10.164361572265648	98.18184478033409	648.235	0.1413971185684204	0.9071563194988174	67.1058120727539	0
2020-06-28	23	0	10.165826416015648	97.40474216676016	648.0847265625	0.15017390251159668	0.9452576783351686	70.3215560913086	0
2020-06-29	0	0	10.359094238281273	96.97925470596678	647.934453125	0.04583224654197693	0.6646614058299832	54.231266021728516	0
2020-06-29	1	0	10.582666015625023	95.76878104536125	647.542109375	0.017549842596054077	0.5024839984723758	37.73249053955078	0
2020-06-29	2	0	10.673547363281273	94.68782495095748	647.43359375	0.034127384424209595	0.4954045011464382	7.354259490966797	0
2020-06-29	3	0	10.240808105468773	95.71619430360627	647.4001953125	0.11019408702850342	0.44382709979524326	322.04296875	0
2020-06-29	4	0	9.897515869140648	97.07731339066108	647.2916796875	0.02925470471382141	0.5664744453687933	318.4745788574219	0
2020-06-29	5	0	10.709588623046898	93.46496670764908	647.8509765625	0.0029243528842926025	0.566713106457481	304.1715087890625	0
2020-06-29	6	0.057707966	10.494683837890648	92.09162452612796	647.9177734375	0.007800757884979248	0.5407812596579554	323.0211486816406	29.56881005
2020-06-29	7	0.303927467	9.909082031250023	94.5948136322552	648.0847265625	0.033155083656311035	0.7274474688313654	341.0641784667969	155.7284735
2020-06-29	8	0.895740773	10.683648681640648	90.59918306661723	648.0262890625	0.043880194425582886	0.5236124084431626	340.41094970703125	458.9658998
2020-06-29	9	1.653930699	14.911309814453148	74.67176851522234	647.934453125	0.04583224654197693	0.47717145529539806	50.66017532348633	847.4525385
2020-06-29	10	2.156348647	15.221429443359398	77.16110170812475	647.876015625	0.1794286072254181	0.950808174313437	82.83509063720703	1104.884948
2020-06-29	11	3.119893888	16.158990478515648	82.91591661156745	647.7508203125	0.3988407552242279	1.2642289385137444	92.10890197753906	1598.592974
2020-06-29	12	2.406263419	16.715753173828148	78.00968485566074	647.7341015625	3.2112281769514084	1.2929085044298672	75.20442199707031	1232.938021
2020-06-29	13	2.101411401	15.232965087890648	77.22364688821104	647.6756640625	3.614947199821472	1.5438065739056877	101.15384674072266	1076.735819
2020-06-29	14	1.456820626	14.941613769531273	80.06964227135059	646.8993359375	0.500258058309555	1.3048408316643618	60.546566009521484	746.4559051
2020-06-29	15	1.58435935	15.018060302734398	79.61467518001993	647.0078515625	0.37153810262680054	1.443505323964575	76.89865112304688	811.8050855
2020-06-29	16	0.91996038	13.784814453125023	80.3345271701691	646.3901171875	0.4924573004245758	1.697859263289026	49.82088851928711	471.3757109
2020-06-29	17	0.614876516	11.585137939453148	89.63799996460077	647.53375	1.4403220266103745	1.363716443532233	54.45003890991211	315.0547147
2020-06-29	18	0.274356736	11.683221435546898	86.90805708360544	647.391875	0.3803148865699768	1.2262515285771873	65.36720275878906	140.5768164
2020-06-29	19	0.07941975	11.993341064453148	84.03240394681524	647.8509765625	0.4485771059989929	1.5904567425431801	70.61439514160156	40.69364516
2020-06-29	20	0.002382382	12.418847656250023	82.49576178130641	648.326796875	0.512935221195221	1.1077863482856267	67.2136459350586	1.220701278
2020-06-29	21	0	12.577508544921898	86.9162949214726	648.819296875	0.5763210356235504	1.1446115904376761	68.14590454101562	0
2020-06-29	22	0	10.510552978515648	93.11549318869459	648.602265625	0.5226880311965942	0.9756170274463554	71.44861602783203	0
2020-06-29	23	0	10.956262207031273	93.17918060795772	648.51046875	0.4632025957107544	1.047222143723114	78.29145050048828	0
2020-06-30	0	0	10.931726074218773	92.89280473342374	648.26	0.6211809813976288	1.0403361779941123	73.15345001220703	0
2020-06-30	1	0	11.009606933593773	92.49506412867225	648.235	0.6260573863983154	0.9887083926549941	81.26039123535156	0
2020-06-30	2	0	11.269250488281273	91.51446267571319	648.151484375	0.1374967396259308	0.9129102125855661	80.0876693725586	0
2020-06-30	3	0	10.487481689453148	95.72845415876614	647.9428125	0.08678808808326721	0.7451943174569472	77.67027282714844	0
2020-06-30	4	0	10.840844726562523	94.49710732949099	647.78421875	0.09556487202644348	0.7316747418592128	70.34257507324219	0
2020-06-30	5	0	10.310052490234398	92.5375367392744	648.5855859375	0.0965408980846405	0.8786507594714474	64.9027099609375	0
2020-06-30	6	0.050924809	10.185998535156273	92.85775431851081	648.4186328125	0.23696571588516235	1.2396592996438143	59.628326416015625	17.12541248
2020-06-30	7	0.223933788	9.646539306640648	94.43807157671915	648.4353125	0.467102974653244	1.4023756640997445	59.63821029663086	75.30629087
2020-06-30	8	0.534253578	9.669641113281273	95.91758501515646	648.8109765625	0.7274746894836426	1.6716197964585602	70.33565521240234	179.6631748
2020-06-30	9	0.81787827	11.697656250000023	90.53839349252745	649.1532421875	0.6835907697677612	1.9071900285412868	75.1940689086914	275.0428123
2020-06-30	10	1.064380613	10.649011230468773	89.81048906598919	649.186640625	1.0122228413820267	2.1126320965821246	79.56684875488281	357.9386417
2020-06-30	11	1.993133332	11.798608398437523	88.69495693353375	649.3034765625	0.21648406982421875	2.0554698894240895	77.13346862792969	670.2672227
2020-06-30	12	1.595246746	11.589471435546898	84.22645107217795	649.0280078125	0.36568567156791687	2.230647735060276	81.28255462646484	536.4626584
2020-06-30	13	2.136327746	10.863946533203148	85.6917208015365	648.844375	0.12189522385597229	2.272232990927052	71.98006439208984	718.4218145
2020-06-30	14	3.068177082	11.034143066406273	83.8585077412714	648.65234375	0.10238960385322571	2.1682643228225094	72.45938110351562	1031.791751
2020-06-30	15	2.690371796	11.634179687500023	78.10573572255333	648.343515625	0.03705546259880066	2.1019720845642227	72.42523956298828	904.7402914
2020-06-30	16	2.113779651	11.035577392578148	77.96768936463361	647.5838671875	0.008773058652877808	2.028780383566939	74.57010650634766	710.8391562
2020-06-30	17	1.874347742	9.887445068359398	87.88332557932537	648.1348046875	0.0068247318267822266	1.9004455246422327	74.18213653564453	630.3210303
2020-06-30	18	1.035515921	9.937921142578148	84.45414546028532	647.66734375	0.005848705768585205	1.8674901153567192	63.731929779052734	348.2317862
2020-06-30	19	0.377806987	9.591729736328148	85.9297290441749	648.168203125	0.0068247318267822266	1.5977134646893834	72.75960540771484	127.052032
2020-06-30	20	0.007121939	9.352288818359398	85.93618640183844	648.618984375	0.0009723007678985596	1.532166820700781	65.44703674316406	2.39502395
2020-06-30	21	0	9.182092285156273	83.99114555255679	649.228359375	0.004872679710388184	1.3497365917961748	56.92876052856445	0
2020-06-30	22	0	7.188684082031273	89.67408980941032	649.0948046875	0.0009723007678985596	1.129322130373976	57.128997802734375	0
2020-06-30	23	0	7.221856689453148	90.80482283262336	649.0948046875	0.003900378942489624	0.6844459853121779	52.13204574584961	0
2020-07-01	0	0	7.158410644531273	91.57955734774632	648.602265625	0.0	0.5033141998271824	42.22914505004883	0
2020-07-01	1	0	7.022821044921898	91.43773742042126	647.84265625	0.0009723007678985596	0.2656953471375347	30.332460403442383	0
2020-07-01	2	0	6.887231445312523	91.46271447966093	647.6840234375	0.0	0.22899096828983576	346.2234802246094	0
2020-07-01	3	0	6.509332275390648	93.18579152176031	647.3334375	0.0	0.5295575730817998	339.5776062011719	0
2020-07-01	4	0	6.807916259765648	92.56107690162291	647.2833203125	0.0	0.6883400830974891	309.191650390625	0
2020-07-01	5	0	5.183740234375023	95.78526182141756	647.642265625	0.0	0.7462452694727335	309.7808837890625	0
2020-07-01	6	0.102765789	4.983270263671898	94.39352266468045	647.658984375	0.0	0.692598089177989	313.58380126953125	48.58870842
2020-07-01	7	0.765329117	7.089166259765648	83.92605203087355	647.9428125	0.0	0.533539158200212	355.4609375	361.8553783
2020-07-01	8	1.707005146	9.480676269531273	65.50089723467026	648.10140625	0.0	0.7081330195696305	44.60310363769531	807.0893671
2020-07-01	9	2.481230651	11.908227539062523	61.96152819295039	648.2516796875	0.0	0.6383248824771068	74.18563842773438	1173.151048
2020-07-01	10	2.732058935	12.479425048828148	64.51979363498148	648.15984375	0.0	0.63640831329255	116.1865463256836	1291.745208
2020-07-01	11	2.490301766	12.195275878906273	67.85404922067107	648.21828125	0.02925470471382141	0.6509740847960552	128.6314239501953	1177.439963
2020-07-01	12	1.997826991	11.508691406250023	73.33664627990298	648.0262890625	0.12189522385597229	0.8906938010547333	145.34523010253906	944.5928888
2020-07-01	13	1.720449428	10.758630371093773	80.95558532222054	647.775859375	2.1063629537820816	0.9341236941528339	141.27108764648438	813.4459602
2020-07-01	14	1.466919429	10.845178222656273	84.17984311070335	647.5254296875	0.8045118302106857	0.8639134430356492	117.98774719238281	693.5744024
2020-07-01	15	1.306034452	10.674981689453148	82.99796069228422	647.49203125	0.6094798445701599	0.9336846320494725	96.32598876953125	617.5063513
2020-07-01	16	1.291531244	10.581231689453148	85.72318417761822	647.0162109375	0.3374069929122925	1.2086566095916327	72.97406768798828	610.6490875
2020-07-01	17	0.879019693	10.574029541015648	84.47820491529583	647.8509765625	0.22428855299949646	1.5130707865641646	67.8925552368164	415.6094371
2020-07-01	18	0.474649608	9.558557128906273	92.86730678462615	647.5671484375	0.12189522385597229	1.6210644123484523	65.46095275878906	224.4191547
2020-07-01	19	0.17970665	9.549920654296898	93.14265548985294	648.3184375	0.14529749751091003	1.2016155375786293	81.86660766601562	84.96712918
2020-07-01	20	0.001871102	9.787896728515648	92.11268858525305	648.33515625	0.18722936511039734	1.07319131073254	71.41512298583984	0.884676025
2020-07-01	21	0	9.523950195312523	94.42132127229992	649.0948046875	0.13944879174232483	0.9587376092069307	56.09275436401367	0
2020-07-01	22	0	8.183953857421898	97.824146222209	649.22	0.1384727656841278	0.7964337556951453	43.12371063232422	0
2020-07-01	23	0	8.256066894531273	97.94939254962071	649.1365234375	0.017549842596054077	0.5308695602166322	43.42793655395508	0
2020-07-02	0	0	8.367150878906273	97.29141223140716	648.936171875	0.007800757884979248	0.20070769617195197	18.109909057617188	0
2020-07-02	1	0	8.739282226562523	96.62230349466657	648.8526953125	0.0009723007678985596	0.6914933026589926	278.29864501953125	0
2020-07-02	2	0	8.808526611328148	95.90393463720662	648.426953125	0.0009723007678985596	0.8985826945200756	272.7083740234375	0
2020-07-02	3	0	7.967584228515648	97.00178199776205	648.235	0.0	0.9158378609652357	275.9452819824219	0
2020-07-02	4	0	7.886804199218773	96.933964402802	648.226640625	0.0	0.9821989977661596	274.90521240234375	0
2020-07-02	5	0	8.318109130859398	91.81516827698576	648.4770703125	0.0	1.1367714267579905	272.6892395019531	0
2020-07-02	6	0.078166076	8.273370361328148	89.94631824473684	649.0948046875	0.0	1.115165008854247	272.6396789550781	48.14463856
2020-07-02	7	0.485150616	8.589257812500023	91.45349538267537	649.1532421875	0.0	0.9755604322968038	278.3298034667969	298.8176228
2020-07-02	8	1.449983142	9.968194580078148	84.68849703077875	649.37859375	0.0	0.39567913022668416	323.5578918457031	893.0845422
2020-07-02	9	2.181460872	14.143975830078148	66.18075075403138	649.45375	0.001948326826095581	1.0686220650525013	53.43146896362305	1343.621817
2020-07-02	10	2.646076418	14.696405029296898	62.35353087396588	649.2784375	0.03705546259880066	1.6364513774190854	58.250885009765625	1629.791325
2020-07-02	11	2.778137893	14.481469726562523	62.459009694192325	649.403671875	0.04973262548446655	1.928060335196338	61.418460845947266	1711.131624
2020-07-02	12	2.661311079	16.128717041015648	57.27572639538838	649.37859375	0.034127384424209595	2.137154920044883	58.452720642089844	1639.174772
2020-07-02	13	2.361048919	15.341149902343773	61.812779685549536	649.06140625	0.035103410482406616	2.343611590404846	58.71480941772461	1454.23504
2020-07-02	14	2.95540257	14.725244140625023	65.91704643794885	648.735859375	0.03900378942489624	2.46864591759321	61.27665710449219	1820.313819
2020-07-02	15	2.276232729	14.922845458984398	65.399650868781	648.6857421875	0.0546090304851532	2.5233284131493274	66.59130859375	1401.994413
2020-07-02	16	2.296643713	14.569482421875023	68.93798634269952	648.3101171875	0.031203031539916992	2.484016494058532	65.72371673583984	1414.5661
2020-07-02	17	1.951123945	13.085229492187523	72.18318792657146	648.2433203125	0.031203031539916992	2.526387696707211	72.15731048583984	1201.750961
2020-07-02	18	1.079405148	12.476556396484398	74.0216847785691	648.268359375	0.008773058652877808	2.311736676185885	72.42684936523438	664.8353518
2020-07-02	19	0.371762463	12.437585449218773	77.05135651712436	649.17828125	0.0068247318267822266	1.8186517867237264	69.67415618896484	228.9787377
2020-07-02	20	0.005394418	11.520227050781273	81.88719803967433	649.345234375	0.0	1.6242617949910432	67.75411987304688	3.322570397
2020-07-02	21	0	11.360131835937523	88.27208204437164	649.7626171875	0.0	1.4824772591049902	62.30214309692383	0
2020-07-02	22	0	8.769555664062523	96.8567405811985	650.013046875	0.0	1.2451934874719242	59.196571350097656	0
2020-07-02	23	0	8.994592285156273	95.76563431892808	650.0380859375	0.0	0.8918872177470221	48.05685043334961	0
2020-07-03	0	0	8.561853027343773	96.51422312132648	649.90453125	0.0009723007678985596	0.7401403043120302	43.5078239440918	0
2020-07-03	1	0	8.524346923828148	94.74672739475186	649.55390625	0.0	0.5690403543768903	11.522612571716309	0
2020-07-03	2	0	8.358483886718773	93.62289023017583	649.11984375	0.01072511076927185	0.699005872041791	359.3130187988281	0
2020-07-03	3	0	6.667993164062523	96.85406710460308	648.98625	0.0009723007678985596	0.733910965717111	334.3134765625	0
2020-07-03	4	0	5.929467773437523	95.87252973203273	648.71078125	0.001948326826095581	0.5489470297131317	337.22845458984375	0
2020-07-03	5	0	8.263299560546898	88.28464704408248	648.7525390625	0.0	0.7602041409144628	307.8646240234375	0
2020-07-03	6	0.045148849	7.821923828125023	89.01287769393728	648.836015625	0.0	0.6798394739370449	300.4958190917969	47.00863717
2020-07-03	7	0.215193043	8.453668212890648	81.82882297766956	649.0280078125	0.0	0.4783217212720279	350.3511657714844	224.0573521
2020-07-03	8	0.550250673	9.262872314453148	68.63470073188957	648.98625	0.0	0.9650658599530795	47.77775955200195	572.9167975
2020-07-03	9	0.677667474	12.152001953125023	58.96846317858587	648.9278515625	0.0029243528842926025	1.4159598287029747	54.63285827636719	705.5821975
2020-07-03	10	1.218100121	13.004449462890648	60.988610696248294	648.9028125	0.0029243528842926025	1.6617036697210916	53.405479431152344	1268.276542
2020-07-03	11	1.511149158	13.577111816406273	63.393352837070225	648.819296875	0.04680454730987549	1.7232943435847294	51.545921325683594	1573.39696
2020-07-03	12	1.701742569	16.265740966796898	55.22114965297514	648.5187890625	0.08191168308258057	1.7372367071698644	52.61115264892578	1771.841363
2020-07-03	13	1.479524796	15.694543457031273	61.597911132689354	648.0680078125	0.12287124991416931	1.7591017108973943	47.02082443237305	1540.469916
2020-07-03	14	1.33568845	14.690637207031273	68.02311180128501	647.5170703125	0.1823529601097107	2.047839035279431	56.07610321044922	1390.708611
2020-07-03	15	1.143200807	14.055963134765648	70.28817101433755	647.483671875	0.144321471452713	2.025595918970574	60.4327507019043	1190.291947
2020-07-03	16	0.736654257	13.539605712890648	75.65257137927188	646.690625	0.2350136637687683	2.3429236524906827	63.132301330566406	766.9987848
2020-07-03	17	0.49951713	11.339929199218773	85.2325076081618	647.5838671875	0.3130286931991577	1.6026910383689308	66.47808074951172	520.0934196
2020-07-03	18	0.155852864	11.474084472656273	86.34118441176244	648.051328125	0.18722936511039734	1.1428793554520416	77.71549224853516	162.2728112
2020-07-03	19	0.029373996	11.828912353515648	86.78951120063176	648.26	0.1374967396259308	1.1857494409747118	63.295955657958984	30.58398011
2020-07-03	20	0.000635815	12.179406738281273	84.54967113116803	648.5772265625	0.26914477348327637	1.1572103017370254	71.47108459472656	0.662005218
2020-07-03	21	0	11.693322753906273	85.45978071413128	649.0864453125	0.3959164023399353	1.3389267331540633	67.69662475585938	0
2020-07-03	22	0	9.847039794921898	97.69429474511426	649.5372265625	0.675790011882782	1.414815176787098	74.27006530761719	0
2020-07-03	23	0	10.281213378906273	95.58011339040084	649.345234375	1.0726843029260635	1.1510990616111	78.75951385498047	0
2020-07-04	0	0	9.972528076171898	96.27760121169804	649.4287109375	1.3145245611667633	1.092044690602874	77.82485961914062	0
2020-07-04	1	0	9.924920654296898	95.73267658072979	649.00296875	1.3964399695396423	1.053775043459452	81.36912536621094	0
2020-07-04	2	0	9.675408935546898	95.47420298508187	648.8109765625	0.6260573863983154	0.9615510809734744	85.63939666748047	0
2020-07-04	3	0	8.941217041015648	98.79612855171067	648.6356640625	0.6260573863983154	0.6918059482324687	87.38321685791016	0
2020-07-04	4	0	9.019097900390648	98.21023851986048	648.26	0.5753487348556519	0.5876111572538159	76.38074493408203	0
2020-07-04	5	0	9.293176269531273	99.32233018287081	648.6356640625	0.595826655626297	0.481724138643164	111.56111907958984	0
2020-07-04	6	0.045600459	9.161889648437523	98.7223375554803	648.8694140625	0.5012340843677521	0.6359883971001188	110.76461029052734	15.74991659
2020-07-04	7	0.233981713	9.169122314453148	97.6457848107248	649.0280078125	0.5314648151397705	0.5421551691397359	86.86949920654297	80.81481048
2020-07-04	8	0.552650897	8.939782714843773	98.67875456172118	649.00296875	0.47197937965393066	0.6755064951035903	95.29528045654297	190.8797786
2020-07-04	9	0.94682799	10.344659423828148	88.70005150056961	649.0948046875	0.8337665349245071	1.1639490713630924	81.99491119384766	327.0243801
2020-07-04	10	1.546201529	10.874047851562523	86.80372655466266	649.2033203125	0.916656106710434	1.295726914752837	69.1736068725586	534.0416653
2020-07-04	11	1.133412674	10.136956787109398	90.58348374553047	649.06140625	0.9283591061830521	1.3981319588628842	75.33757019042969	391.468758
2020-07-04	12	1.841519896	11.589471435546898	88.43325686203241	648.9695703125	0.7391758263111115	1.6925261934575115	76.52352142333984	636.0415079
2020-07-04	13	2.365793933	11.798608398437523	90.10407008130743	648.4353125	0.7850080728530884	2.0112571902594376	89.15652465820312	817.1202189
2020-07-04	14	2.612759199	10.395166015625023	91.40679068950136	648.443671875	1.1780019849538803	1.5514138146384577	80.94539642333984	902.4194114
2020-07-04	15	1.46933369	11.060113525390648	88.99738540322755	648.0179296875	0.7069949060678482	1.661156021282784	76.33428192138672	507.4923261
2020-07-04	16	1.313578911	11.062982177734398	90.15307721158216	647.37515625	0.46807900071144104	1.9513948147832583	69.38402557373047	453.6962717
2020-07-04	17	0.90457389	9.190759277343773	97.75436742382794	648.21828125	0.32082945108413696	1.789313492034777	69.19036102294922	312.4302608
2020-07-04	18	0.613423872	9.244134521484398	97.69286603900301	647.5755078125	0.18528103828430176	1.6228702655952971	71.6429443359375	211.8701216
2020-07-04	19	0.16166442	8.997460937500023	95.91827983352235	648.1848828125	0.14237314462661743	1.3042585997764438	67.72913360595703	55.83718187
2020-07-04	20	0.002776929	9.115747070312523	95.43027604644982	648.3601953125	0.25354325771331787	1.3750195358331112	66.75177001953125	0.959121809
2020-07-04	21	0	9.219598388671898	96.34626828760828	648.6690625	0.3608092665672302	1.392707803516773	68.77595520019531	0
2020-07-04	22	0	8.331079101562523	98.2408795069243	648.8026171875	0.3130286931991577	1.3038235370704339	66.1629867553711	0
2020-07-04	23	0	8.286370849609398	97.48555585257348	648.677421875	0.2350136637687683	1.4184240583063652	65.93765258789062	0
2020-07-05	0	0	8.188287353515648	97.31877061756853	648.1431640625	0.13359636068344116	1.1449954357333463	70.11275482177734	0
2020-07-05	1	0	8.162316894531273	96.12847801331131	647.9177734375	0.0575333833694458	1.0835222736013077	70.49312591552734	0
2020-07-05	2	0	8.211358642578148	95.58891871592967	647.3501171875	0.07996335625648499	1.0994555028255824	60.47874450683594	0
2020-07-05	3	0	8.068566894531273	96.26077348065797	646.99953125	0.0965408980846405	1.0284529912044305	60.390960693359375	0
2020-07-05	4	0	8.025292968750023	95.46911152066735	646.6823046875	0.21941214799880981	0.9840064494714463	62.34490203857422	0
2020-07-05	5	0	8.248864746093773	96.82277575799762	647.05796875	0.596802681684494	0.8255555887050241	75.65018463134766	0
2020-07-05	6	0.038257123	8.408959960937523	97.41273534892542	647.0078515625	0.8113384246826172	0.7620041733811259	54.098182678222656	10.70203816
2020-07-05	7	0.170686047	8.289239501953148	98.92277581545218	646.9076953125	0.4622265696525574	0.8143684647208781	46.69498825073242	47.74767263
2020-07-05	8	0.523908084	8.104608154296898	99.15956245005945	646.9076953125	0.3998167812824249	1.069271115469865	40.697750091552734	146.5579177
2020-07-05	9	0.90079944	10.018701171875023	90.68130246764329	647.04125	0.1823529601097107	1.0339483923230233	38.011619567871094	251.9894123
2020-07-05	10	1.712164556	11.051446533203148	86.26310911678287	646.916015625	0.12969598174095154	1.1318910294262474	51.9289665222168	478.9604891
2020-07-05	11	2.654547341	12.381341552734398	81.55952363517996	646.8075	0.20478293299674988	1.3746217380811614	74.2263412475586	742.5824159
2020-07-05	12	4.362377593	14.593988037109398	76.35778540970047	646.406796875	0.1960061490535736	1.783051069876039	79.39348602294922	1220.330428
2020-07-05	13	3.622710142	14.687738037109398	82.15077875689202	646.072890625	0.2184361219406128	1.9465749395795373	70.38456726074219	1013.416038
2020-07-05	14	4.133192263	13.496331787109398	87.22446531516715	645.74734375	0.7284488528966904	1.8165879008956098	62.62122344970703	1156.218181
2020-07-05	15	2.522457538	12.749169921875023	93.0896953146556	645.1630078125	1.29697285592556	1.90933941044416	57.3122673034668	705.6316471
2020-07-05	16	1.868657323	12.414514160156273	92.09027316432477	644.678828125	0.32667815685272217	2.0366691269522605	61.11882019042969	522.7377369
2020-07-05	17	0.85164453	10.261010742187523	98.54917843284342	645.3299609375	0.15895068645477295	2.0786688558258306	60.604557037353516	238.2388301
2020-07-05	18	0.499462823	9.819635009765648	98.30807554297142	644.745625	0.18625706434249878	1.5805299384789624	68.80562591552734	139.7196065
2020-07-05	19	0.153039688	9.942254638671898	94.5059154895616	645.471875	0.12677162885665894	1.4956648061020712	69.93749237060547	42.81128441
2020-07-05	20	0.003295508	10.115319824218773	95.52150378823252	645.6471875	0.12189522385597229	1.3358315228199906	70.90713500976562	0.921884627
2020-07-05	21	0	10.115319824218773	96.61766935298459	646.03953125	0.20965933799743652	1.3723689810949897	65.93798828125	0
2020-07-05	22	0	8.354150390625023	99.2843670104303	646.306640625	0.17845258116722107	1.1614437393521517	58.71963882446289	0
2020-07-05	23	0	8.426263427734398	98.44707947530534	646.2565625	0.19990652799606323	0.8370019297372032	70.40269470214844	0
2020-07-06	0	0	8.447900390625023	98.46917604862963	645.9560546875	0.1404210925102234	0.7533307153481874	64.83934783935547	0
2020-07-06	1	0	8.419061279296898	97.80239485957256	645.597109375	0.08191168308258057	0.5147481130601247	53.18973922729492	0
2020-07-06	2	0	8.670037841796898	96.70043349905048	645.1630078125	0.39786845445632935	0.21486642756100302	60.21760940551758	0
2020-07-06	3	0	8.618127441406273	96.39629510246111	644.96265625	0.5363412201404572	0.16819372785720288	318.2647399902344	0
2020-07-06	4	0	8.447900390625023	96.7119748469146	644.9459765625	0.7011443376541138	0.398918129064137	302.1902160644531	0
2020-07-06	5	0	9.730218505859398	95.33998370257156	645.263203125	0.5519427359104156	0.5930193355051012	262.4263000488281	0
2020-07-06	6	0.0536876	9.652307128906273	95.86826772236715	645.43015625	0.6416589021682739	0.9441953842493601	271.79693603515625	19.10935784
2020-07-06	7	0.406061007	10.198999023437523	92.67650225092075	645.51359375	0.26622042059898376	0.6607890535096562	290.5812072753906	144.5317928
2020-07-06	8	1.165252612	11.227410888671898	86.517551959765	645.7891015625	0.36276131868362427	0.29928530016177624	333.946044921875	414.7555322
2020-07-06	9	1.66180911	13.907403564453148	79.03831413896215	645.964375	0.2447664737701416	0.7459682089367746	59.05741882324219	591.4979419
2020-07-06	10	2.007866764	14.113671875000023	83.50246645484857	646.2315234375	0.2603679895401001	1.2263721047127196	70.30903625488281	714.672372
2020-07-06	11	3.843689228	15.779656982421898	83.90956986887468	646.198125	0.4241950809955597	1.6850613450939638	66.59717559814453	1368.107958
2020-07-06	12	3.132825654	16.467675781250023	74.34072082314526	646.7240234375	2.9645096510648727	1.5816690725172424	78.24378204345703	1115.085912
2020-07-06	13	3.291799648	16.187860107421898	76.24268911793763	646.1396875	0.7733069360256195	1.8626405620225535	67.0054702758789	1171.670504
2020-07-06	14	2.775848194	14.262231445312523	85.07283654900142	646.21484375	0.5616955459117889	1.9418939847663252	74.1950912475586	988.0247281
2020-07-06	15	2.025895129	14.612756347656273	84.43605203708579	645.7891015625	1.4481227844953537	1.7248533560709023	56.773193359375	721.0893188
2020-07-06	16	1.348150196	14.581018066406273	88.14891223928437	645.58875	1.1604484170675278	1.389372223857411	79.00786590576172	479.8553948
2020-07-06	17	0.793244739	12.038049316406273	94.94180028143893	646.21484375	0.27499720454216003	1.9485461916490097	69.0103759765625	282.344481
2020-07-06	18	0.351121369	11.723596191406273	94.57824176430503	645.872578125	0.20771101117134094	1.5714547973614166	70.3321533203125	124.9767892
2020-07-06	19	0.123363262	12.036614990234398	91.36401004646781	646.598828125	0.160902738571167	1.594203205388858	75.34483337402344	43.90944484
2020-07-06	20	0.002485488	12.581842041015648	88.45638838862507	646.8993359375	0.14237314462661743	1.4115542909280414	70.18579864501953	0.884675215
2020-07-06	21	0	11.856317138671898	91.51458527706204	647.4001953125	0.15992671251296997	1.1460697220737317	78.70954132080078	0
2020-07-06	22	0	10.421105957031273	98.97217508806953	647.834296875	0.1413971185684204	1.2099274497808583	76.4390869140625	0
2020-07-06	23	0	10.418237304687523	97.8834644701579	647.650625	0.08288770914077759	1.1762384449197187	70.61128997802734	0
2020-07-07	0	0	10.856713867187523	96.05667682413977	647.500390625	0.05655735731124878	0.9280217558072478	58.176361083984375	0
2020-07-07	1	0	10.915856933593773	95.01736731703569	647.416875	0.16187503933906555	0.7413521140408462	34.63550567626953	0
2020-07-07	2	0	11.215875244140648	93.87529318982256	647.325078125	0.07703527808189392	0.7638576059812072	27.233747482299805	0
2020-07-07	3	0	10.807672119140648	95.33879747979923	647.3334375	0.1404210925102234	0.6323937384932357	11.8699951171875	0
2020-07-07	4	0	10.659112548828148	95.30092837744552	647.1915234375	0.25159120559692383	0.6459440600446702	17.542055130004883	0
2020-07-07	5	0	10.820672607421898	94.14303623483579	647.37515625	0.3666616976261139	0.5380085307202395	334.94287109375	0
2020-07-07	6	0.040300877	10.751428222656273	94.15206906556844	647.55046875	0.6406828761100769	0.5827825352892922	279.66357421875	20.74038381
2020-07-07	7	0.277979293	10.370629882812523	96.39275686317089	648.093046875	0.29157474637031555	0.6066216344392812	323.45831298828125	143.0588533
2020-07-07	8	0.543211681	10.558160400390648	97.34508775824601	648.3017578125	0.32082945108413696	0.6751923371871975	46.28437042236328	279.5576585
2020-07-07	9	0.982475361	12.736169433593773	91.74614708223088	648.3101171875	0.6172806024551392	0.7819851493745227	69.42587280273438	505.6196716
2020-07-07	10	1.108611954	11.971704101562523	97.55398616264667	648.326796875	0.8796006441116333	0.8436709719395626	75.34093475341797	570.5344215
2020-07-07	11	0.964168639	11.573602294921898	97.60370761616277	648.4353125	0.951763242483139	1.0109509283718725	75.38824462890625	496.1983272
2020-07-07	12	1.479581014	14.278100585937523	94.67735504969203	648.6690625	0.47783181071281433	1.1473307898999427	64.75350952148438	761.4493917
2020-07-07	13	2.224347515	15.029595947265648	89.98715153476323	648.443671875	1.1146161705255508	1.151517171782381	62.60222244262695	1144.734926
2020-07-07	14	1.520503454	14.340142822265648	85.86277375232072	648.034609375	0.8542463183403015	1.5947481883291246	68.8132095336914	782.5096562
2020-07-07	15	1.666506198	14.214654541015648	85.78983792175919	648.0262890625	0.7138215005397797	1.610171400186238	71.27018737792969	857.648293
2020-07-07	16	1.278110552	14.716607666015648	88.9102062590529	648.326796875	0.8064620196819305	1.3993817236072321	58.85954666137695	657.7649304
2020-07-07	17	0.881349373	11.762567138671898	97.25644960172049	647.98453125	0.8678976446390152	2.0856531278459105	69.2624740600586	453.576342
2020-07-07	18	0.383134444	12.040948486328148	94.2900325245194	648.5355078125	0.08191168308258057	1.4647241477174335	49.30597686767578	197.1757454
2020-07-07	19	0.176329165	12.016412353515648	94.3143663083344	648.51046875	0.07508695125579834	1.735266563334959	67.56016540527344	90.74578175
2020-07-07	20	0.00259048	12.149133300781273	93.15810302396818	649.0446875	0.08971244096755981	1.0691742218098412	49.59504699707031	1.33316102
2020-07-07	21	0	12.198175048828148	91.33533392344053	649.41203125	0.07898733019828796	1.1714336086493204	60.47165298461914	0
2020-07-07	22	0	10.429772949218773	98.02862741791859	649.737578125	0.035103410482406616	0.8359405687040464	81.36475372314453	0
2020-07-07	23	0	10.757196044921898	96.00661102757822	649.7459375	0.024378299713134766	0.6986747934525639	69.19953918457031	0
2020-07-08	0	0	10.729791259765648	96.32333007935634	649.6373828125	0.011701136827468872	0.6199142859191328	49.531089782714844	0
2020-07-08	1	0	10.927392578125023	95.64379242648813	649.336875	0.003900378942489624	0.560417006605077	28.7507381439209	0
2020-07-08	2	0	11.073083496093773	95.010009516624	648.894453125	0.011701136827468872	0.3157984154241301	340.4238586425781	0
2020-07-08	3	0	10.281213378906273	95.96614598005908	648.5271484375	0.0009723007678985596	0.4890270101080018	302.93896484375	0
2020-07-08	4	0	10.201867675781273	95.4105238469852	648.235	0.0	0.6690948137476015	295.83819580078125	0
2020-07-08	5	0	10.571130371093773	94.627838678766	648.45203125	0.001948326826095581	0.7145157211416027	291.5069274902344	0
2020-07-08	6	0.047449746	10.370629882812523	93.63783219700827	648.3685546875	0.0068247318267822266	0.9784357060058497	286.19097900390625	27.62083456
2020-07-08	7	0.315417433	9.989831542968773	95.01712304872734	648.226640625	0.004872679710388184	1.153864350631984	276.7882080078125	183.6067297
2020-07-08	8	0.836450848	10.634606933593773	89.33912880637695	648.3601953125	0.003900378942489624	0.8025244321925835	277.28631591796875	486.9039846
2020-07-08	9	1.588474349	14.852197265625023	73.58490325187658	648.3685546875	0.013649463653564453	0.0814607408060768	307.3150329589844	924.6622107
2020-07-08	10	1.828033112	15.492608642578148	69.40247535549732	648.326796875	0.16285106539726257	0.7394687394382569	104.87931060791016	1064.11107
2020-07-08	11	2.269352077	15.251733398437523	70.69178736235696	648.326796875	0.10628998279571533	1.1776610595182395	96.94634246826172	1321.005976
2020-07-08	12	2.595195646	16.922021484375023	68.1665634701587	648.109765625	0.14529749751091003	1.649872952290553	74.32190704345703	1510.681834
2020-07-08	13	2.771666607	17.136956787109398	72.71175499900336	647.600546875	0.2340376377105713	1.8602776268172634	71.37397003173828	1613.406835
2020-07-08	14	1.972578727	15.858972167968773	77.73396872711544	647.4586328125	1.1682510375976562	1.9370004373192407	65.22644805908203	1148.2521
2020-07-08	15	1.952449181	13.316033935546898	85.53130096493284	646.7908203125	0.708945095539093	2.1858196684173365	79.39301300048828	1136.534548
2020-07-08	16	1.410903884	13.340539550781273	86.68221603939213	646.4569140625	0.8991044014692307	2.25373239278809	68.02625274658203	821.2971808
2020-07-08	17	1.137903682	11.335595703125023	98.81711859877802	647.2916796875	0.6338581442832947	2.2202794744236405	67.48429107666016	662.3818224
2020-07-08	18	0.60913079	10.627374267578148	96.65079616270589	647.7090625	0.3695860505104065	1.3687697143961344	69.71578979492188	354.5793633
2020-07-08	19	0.16591006	10.595666503906273	95.38618633433622	648.118125	0.08874014019966125	1.6679743745688669	76.56587219238281	96.57742544
2020-07-08	20	0.002483858	11.045678710937523	94.41360710116562	648.1848828125	0.02925470471382141	1.4015438330111032	54.95737838745117	1.445871571
2020-07-08	21	0	10.946160888671898	95.74899284194187	648.426953125	0.02827867865562439	0.9200748502931568	73.65128326416016	0
2020-07-08	22	0	9.744622802734398	99.81874444761844	648.618984375	0.011701136827468872	0.8221645871864378	73.30091094970703	0
2020-07-08	23	0	9.816766357421898	99.09327302047195	648.209921875	0.005848705768585205	0.8241432698989887	49.8076286315918	0
2020-07-09	0	0	9.469140625000023	99.18405009038584	648.093046875	0.0029243528842926025	0.498746616332792	46.858036041259766	0
2020-07-09	1	0	9.890313720703148	97.38258254817228	647.700703125	0.0009723007678985596	0.6051350822204659	29.643735885620117	0
2020-07-09	2	0	9.922052001953148	96.45166490984374	647.158125	0.005848705768585205	0.5093144653099008	323.09979248046875	0
2020-07-09	3	0	9.790795898437523	96.35947212040574	646.6321875	0.003900378942489624	0.40899215085666135	327.0038146972656	0
2020-07-09	4	0	9.451837158203148	96.9478767516086	646.640546875	0.004872679710388184	0.4362179193852151	308.21673583984375	0
2020-07-09	5	0	9.786462402343773	95.46983293998773	646.640546875	0.005848705768585205	0.5060163129377538	310.1413879394531	0
2020-07-09	6	0.047443077	9.720117187500023	95.00969255513002	646.5737890625	0.0068247318267822266	0.30943877331809133	341.0118103027344	22.5028126
2020-07-09	7	0.340281553	9.604730224609398	95.17307625281775	646.640546875	0.009749084711074829	0.6166705788822269	20.832002639770508	161.3995654
2020-07-09	8	0.858846233	10.461511230468773	92.05045758046619	646.9828125	0.02047792077064514	1.2312685337072216	43.792945861816406	407.360927
2020-07-09	9	1.453027875	13.574212646484398	73.99353162117815	646.757421875	0.11701881885528564	1.5907985565491631	52.88241195678711	689.1883075
2020-07-09	10	1.497548333	13.620385742187523	76.28499990408271	646.6823046875	0.19503384828567505	1.7060029485935924	62.23027420043945	710.3048872
2020-07-09	11	1.999057155	13.463159179687523	79.4983511140696	646.35671875	0.3286302089691162	1.9176821837178066	72.35449981689453	948.1764533
2020-07-09	12	1.361476572	14.093469238281273	80.68353807858949	645.914296875	1.0570809245109558	1.5990495692195574	77.61276245117188	645.7644415
2020-07-09	13	1.241359177	13.536706542968773	79.7174322085215	645.6471875	2.1278169006109238	1.450317044448692	78.3208236694336	588.7913405
2020-07-09	14	0.693344556	13.028985595703148	85.0701193423712	645.346640625	1.5290621668100357	1.7264549004089953	83.29285430908203	328.8615239
2020-07-09	15	0.935556038	12.493859863281273	91.65614850969784	645.355	1.675337553024292	1.6951283185117985	77.0594711303711	443.7452947
2020-07-09	16	0.527832475	12.118829345703148	92.78340379154079	645.0962109375	1.6899649053812027	1.5288726884844306	77.94538879394531	250.3571859
2020-07-09	17	0.351760028	9.782128906250023	99.19703156091241	645.4384765625	1.445198431611061	1.8869998486039672	66.69937896728516	166.8439419
2020-07-09	18	0.223400858	9.652307128906273	94.99141702720345	645.1129296875	1.0258760303258896	1.72453585275879	72.86335754394531	105.9616694
2020-07-09	19	0.101957618	9.743188476562523	94.1993386316762	645.480234375	0.4085935652256012	1.651761942066075	80.8055191040039	48.3597043
2020-07-09	20	0.001708453	10.147058105468773	92.34911091461744	645.5052734375	0.5772970616817474	1.638456379412681	81.22029876708984	0.810339294
2020-07-09	21	0	9.565789794921898	93.50556377494549	645.705625	0.780133530497551	1.435271520485787	82.0035400390625	0
2020-07-09	22	0	8.395989990234398	96.24410395456998	645.86421875	0.8171889930963516	1.2049775614643385	85.86190795898438	0
2020-07-09	23	0	8.583489990234398	95.50380030096477	645.755703125	0.8991044014692307	1.059027411414386	83.94718933105469	0
2020-07-10	0	0	8.349816894531273	95.8647599478835	645.48859375	1.4549493789672852	0.915010182810505	85.04438018798828	0
2020-07-10	1	0	8.316644287109398	96.53222950739718	644.8875390625	1.9230302423238754	0.8113475366218619	91.47016143798828	0
2020-07-10	2	0	8.221459960937523	95.3517613575192	644.5703125	1.8108859658241272	0.7013997533653263	76.8041763305664	0
2020-07-10	3	0	8.222894287109398	94.32786589699153	644.1946875	1.4881063252687454	0.6318024028014223	71.10431671142578	0
2020-07-10	4	0	8.277703857421898	93.74269375020123	643.9859765625	1.1770259588956833	0.5612051444787711	61.488441467285156	0
2020-07-10	5	0	8.729180908203148	95.47499669496409	644.3282421875	0.7791575044393539	0.5407922619583154	318.3872985839844	0
2020-07-10	6	0.036760747	8.883508300781273	94.34340070545348	644.3866796875	0.435899943113327	0.6757495857590452	339.92413330078125	20.19258505
2020-07-10	7	0.306024764	9.479241943359398	92.54271062821844	644.3699609375	0.4222467541694641	0.6482610406461832	4.158076286315918	168.0986269
2020-07-10	8	0.836083253	10.478814697265648	94.68065966646843	644.445078125	0.20185858011245728	1.2017455885778452	42.514122009277344	459.2584116
2020-07-10	9	1.092838577	11.505822753906273	92.3146711674812	644.4367578125	0.19795820116996765	1.3876364986229786	46.95746994018555	600.2934604
2020-07-10	10	0.865708579	11.575036621093773	86.75192384909396	644.253125	0.12677162885665894	1.5948274232922033	59.571842193603516	475.5315283
2020-07-10	11	1.396616843	12.078454589843773	83.12729427709394	644.3282421875	0.14627352356910706	1.7143670343361073	61.70399475097656	767.1580919
2020-07-10	12	1.4467053	13.887200927734398	78.28766537457238	644.0944921875	0.13652071356773376	1.8797884542144174	68.20413208007812	794.6715545
2020-07-10	13	1.42702206	13.696832275390648	79.37886860722466	643.6103125	0.12677162885665894	2.0678217797318608	71.66412353515625	783.8596004
2020-07-10	14	1.558886519	13.698266601562523	81.81897892327267	643.5435546875	0.9722411632537842	2.0279404823335856	61.20606231689453	856.2924136
2020-07-10	15	0.92479121	13.128503417968773	83.19230887134621	643.109453125	0.8357185870409012	1.6489785407020785	70.41931915283203	507.9854677
2020-07-10	16	0.623295793	12.753472900390648	85.5926829857836	642.7671875	0.273045152425766	1.9216721600030873	64.68968963623047	342.3747992
2020-07-10	17	0.606305681	9.633569335937523	97.7179515194844	643.27640625	0.2564676105976105	1.7660296416138226	70.16979217529297	333.0421739
2020-07-10	18	0.132268062	9.714349365234398	98.18046983885557	642.78390625	0.5441419780254364	1.7075452221236622	83.38524627685547	72.65451144
2020-07-10	19	0.04105806	9.952325439453148	96.34147982718413	643.17625	0.8259657770395279	1.6854506707601549	74.66108703613281	22.55308817
2020-07-10	20	0.000734552	10.080712890625023	94.82344158073101	643.80234375	0.7655061781406403	1.0090099724140167	59.631507873535156	0.403487466
2020-07-10	21	0	9.971093750000023	95.61587263853816	644.1612890625	1.0609813034534454	1.0943451939752025	58.4018669128418	0
2020-07-10	22	0	9.252770996093773	98.85867774847871	643.9859765625	1.0131988674402237	1.3239628641339207	59.2861213684082	0
2020-07-10	23	0	9.200860595703148	99.06806386045707	643.735546875	0.7401518523693085	1.3615832553027785	50.39360046386719	0
2020-07-11	0	0	8.957086181640648	98.73922119565815	643.3515625	0.21941214799880981	1.1856565436095603	49.177467346191406	0
2020-07-11	1	0	8.981591796875023	98.07012345244055	643.009296875	0.04778057336807251	1.0676918643044213	49.944480895996094	0
2020-07-11	2	0	9.030633544921898	98.20168726700498	642.6253125	0.12871995568275452	0.869940675055202	45.387969970703125	0
2020-07-11	3	0	9.058038330078148	97.13173237788227	642.399921875	0.08776411414146423	0.7055070128335629	38.56464385986328	0
2020-07-11	4	0	8.994592285156273	96.94138221240226	642.383203125	0.04095584154129028	0.5521808428889545	2.536824941635132	0
2020-07-11	5	0	9.813867187500023	96.74301593503566	642.8673828125	0.022426247596740723	0.7467367461779217	284.0960693359375	0
2020-07-11	6	0.028826803	9.943688964843773	95.39588372342816	642.558515625	0.01072511076927185	0.6742006635781237	307.6936950683594	15.32712345
2020-07-11	7	0.213140675	10.249475097656273	91.1226817886953	643.2096484375	0.004872679710388184	0.867005807310221	309.9381408691406	113.3262478
2020-07-11	8	0.559982639	10.814904785156273	86.87040393777521	643.21796875	0.027302652597427368	0.7126911548555936	299.77325439453125	297.7410635
2020-07-11	9	1.20736613	13.706903076171898	72.68645584265595	643.17625	0.024378299713134766	0.6214934278575099	312.1635437011719	641.9528935
2020-07-11	10	1.28980394	13.992517089843773	71.23040021160861	643.0259765625	0.014625489711761475	0.5835758000932219	335.69830322265625	685.7848257
2020-07-11	11	2.450645956	15.144982910156273	67.65149995034703	642.9425	0.06825849413871765	0.6398104063359457	22.01360511779785	1303.000989
2020-07-11	12	3.032698636	17.307153320312523	64.5643735861193	642.9174609375	0.05655735731124878	0.9622048647223796	49.35272216796875	1612.476626
2020-07-11	13	2.824503219	16.871545410156273	69.49649991927606	642.600234375	0.11994317173957825	1.3289558107931934	63.91885757446289	1501.779757
2020-07-11	14	2.366972862	16.407098388671898	74.49849180222871	642.099375	0.3510601818561554	2.224968399147899	47.20246505737305	1258.512261
2020-07-11	15	2.264669008	14.974786376953148	80.97249931787863	642.600234375	1.283319666981697	1.521183738478617	67.65472412109375	1204.117613
2020-07-11	16	0.875209888	14.216088867187523	83.68451739971175	642.7671875	0.4115179181098938	1.4206391071529783	60.43617630004883	465.3464311
2020-07-11	17	0.36303361	11.901025390625023	96.65252628205752	642.9425	0.21746009588241577	1.553646098729072	70.48455047607422	193.0238648
2020-07-11	18	0.21371367	12.149133300781273	96.52310018410705	643.793984375	0.2983994781970978	1.010392479335107	58.03974533081055	113.6309071
2020-07-11	19	0.03368195	12.264520263671898	94.33843799158062	644.3866796875	1.342805102467537	0.8705114585995343	73.03243255615234	17.90859009
2020-07-11	20	0.000551013	12.486627197265648	93.42303618968761	644.8040625	1.7367731779813766	1.1123747357347982	65.87004089355469	0.292972013
2020-07-11	21	0	12.173638916015648	94.23477743886798	645.405078125	2.1736491471529007	1.073148131233365	65.85734558105469	0
2020-07-11	22	0	10.575463867187523	98.18847383445859	645.74734375	1.939607784152031	0.84855750513056	63.87289810180664	0
2020-07-11	23	0	10.963464355468773	97.01253105050391	645.74734375	2.090759575366974	0.7852715308059666	70.97224426269531	0
2020-07-12	0	0	10.894219970703148	98.32902224597281	645.931015625	2.251662313938141	0.7360049110534763	83.37020874023438	0
2020-07-12	1	0	10.849511718750023	97.94116901263284	645.86421875	2.156095579266548	0.6267812709093428	72.18563079833984	0
2020-07-12	2	0	10.866815185546898	97.05811705720978	645.972734375	4.3024420738220215	0.735404022284954	55.06453323364258	0
2020-07-12	3	0	10.344659423828148	99.01255714197691	645.914296875	4.851462319493294	0.7510997553666676	58.4105339050293	0
2020-07-12	4	0	10.328820800781273	98.94295991242251	646.306640625	4.422387108206749	0.7899625182554074	43.56489181518555	0
2020-07-12	5	0	10.020135498046898	91.10467338852514	646.9661328125	4.330720752477646	0.9035982760403203	2.6563072204589844	0
2020-07-12	6	0.005041592	9.541253662109398	90.0654855495914	647.2416015625	4.400933161377907	1.123804194860485	350.1648254394531	1.295639158
2020-07-12	7	0.092053064	9.102777099609398	90.73315054711178	647.366796875	2.8640683740377426	1.1017369485433572	351.80255126953125	23.65672657
2020-07-12	8	0.22291427	8.685906982421898	93.1846071174304	647.60890625	2.8036069124937057	0.93510191264467	12.338521003723145	57.28676153
2020-07-12	9	0.457101698	10.432672119140648	84.8298043061263	647.8259375	1.6636364161968231	1.0040400846796829	30.837797164916992	117.4706132
2020-07-12	10	0.833455967	10.429772949218773	85.02375989110719	647.78421875	1.125343143939972	1.2097607808902489	50.70319747924805	214.1899363
2020-07-12	11	1.032891565	10.321588134765648	86.71133822536908	647.86765625	0.9127557277679443	1.5869874770364214	63.669761657714844	265.4429116
2020-07-12	12	1.766289878	12.577508544921898	79.97788660069601	647.7090625	0.8103623986244202	1.9378723635597448	69.32730865478516	453.919021
2020-07-12	13	2.034682235	12.405877685546898	84.27871426875424	647.31671875	0.6943196058273315	2.157483284783826	70.73574829101562	522.8932008
2020-07-12	14	4.52185268	12.473657226562523	81.30621814090186	647.0162109375	0.2876743674278259	2.398961853443081	68.73653411865234	1162.071394
2020-07-12	15	3.236590167	12.502496337890648	80.20636026016942	646.799140625	0.26622042059898376	2.317452830003395	69.5240249633789	831.7716463
2020-07-12	16	2.386058246	12.276055908203148	80.08567334524581	646.8408984375	0.25256723165512085	2.548432676787108	71.09934997558594	613.1933587
2020-07-12	17	1.109015661	10.562463378906273	90.61579636286805	647.4586328125	0.2701207995414734	2.326289188852853	70.25342559814453	285.006051
2020-07-12	18	0.538445057	10.506219482421898	88.41195225561992	647.7925390625	0.24866685271263123	1.7284727100555013	75.3908462524414	138.3750517
2020-07-12	19	0.168475967	10.539392089843773	89.26158689528575	648.27671875	0.1511499285697937	1.742662097566284	77.18506622314453	43.29665641
2020-07-12	20	0.002431956	10.618737792968773	90.08077451552961	648.4102734375	0.13457238674163818	1.5862031747988234	74.56648254394531	0.624988579
2020-07-12	21	0	10.136956787109398	94.66298305941355	648.9695703125	0.14237314462661743	1.502373271389639	75.59806060791016	0
2020-07-12	22	0	9.084008789062523	98.06196359124561	648.9278515625	0.08678808808326721	1.3875232795049226	76.02371978759766	0
2020-07-12	23	0	9.088342285156273	96.79893820858231	649.00296875	0.08386373519897461	1.4954424392824823	70.89933776855469	0
2020-07-13	0	0	9.024865722656273	96.50403239571791	648.952890625	0.04680454730987549	1.318155441395789	68.62384796142578	0
2020-07-13	1	0	8.847467041015648	96.61635087754681	648.560546875	0.03022700548171997	1.276250430714878	69.9313735961914	0
2020-07-13	2	0	8.805627441406273	96.26644347073822	648.268359375	0.016577541828155518	1.2034445126156852	66.4698257446289	0
2020-07-13	3	0	8.778222656250023	95.69062639105466	647.9678515625	0.03022700548171997	1.015343890707947	69.42254638671875	0
2020-07-13	4	0	8.645532226562523	95.91187803334945	648.1932421875	0.0185258686542511	0.8395683378990962	74.49887084960938	0
2020-07-13	5	0	9.085443115234398	96.32990791583907	648.2433203125	0.012677162885665894	0.9376292811319781	76.46530151367188	0
2020-07-13	6	0.057532523	8.949884033203148	96.16011435685452	648.4687109375	0.0214502215385437	0.991084855294678	66.29827880859375	27.35077815
2020-07-13	7	0.375401869	9.268640136718773	92.76030078850364	648.7024609375	0.03705546259880066	1.1140784495137337	50.2224235534668	178.4648532
2020-07-13	8	0.963208195	9.216699218750023	90.25506544892443	648.7441796875	0.03997981548309326	1.3490992179741343	51.52621841430664	457.9061087
2020-07-13	9	1.526809946	12.175073242187523	76.88272698006853	648.9028125	0.05850940942764282	1.778332294863436	57.404544830322266	725.8405866
2020-07-13	10	1.8630346	12.677026367187523	74.93756922464995	648.9111328125	0.09556487202644348	2.003625502867677	63.72999572753906	885.6807168
2020-07-13	11	1.766836311	12.166436767578148	77.23268308576937	648.618984375	0.11311843991279602	2.200017246882331	67.29328918457031	839.9483562
2020-07-13	12	1.608769524	13.261224365234398	75.2135064094967	648.56890625	0.11604279279708862	2.112959590966244	69.42806243896484	764.8039091
2020-07-13	13	2.054187218	13.337670898437523	77.1698267791836	648.235	0.1794286072254181	2.121344154510626	66.77947235107422	976.5540623
2020-07-13	14	1.736447275	13.913171386718773	76.68464205648523	648.0680078125	0.0965408980846405	2.187043565555413	65.85173797607422	825.5015054
2020-07-13	15	1.339155276	13.367944335937523	80.40978158994501	647.650625	0.07606297731399536	2.3991882634348483	74.9292984008789	636.6301542
2020-07-13	16	1.045587317	13.062158203125023	83.4477639832298	647.425234375	0.09556487202644348	2.2600040586453094	62.910037994384766	497.068881
2020-07-13	17	0.797760036	11.319726562500023	92.42301517520902	647.60890625	0.07703527808189392	2.2285232075882453	71.85501861572266	379.252581
2020-07-13	18	0.480049731	11.165399169921898	92.13785723457929	647.208203125	0.02827867865562439	1.9086536501711842	69.47210693359375	228.2141135
2020-07-13	19	0.142252448	11.204339599609398	89.9457237531776	647.7341015625	0.025354325771331787	1.7511509357350619	68.88853454589844	67.62636095
2020-07-13	20	0.002567732	11.476953125000023	89.7610358973546	648.2933984375	0.032179057598114014	1.4731936232476834	70.47706604003906	1.220691668
2020-07-13	21	0	11.161065673828148	93.59257186726948	648.98625	0.04485622048377991	1.1948897707589008	66.54972076416016	0
2020-07-13	22	0	8.997460937500023	99.41966991841717	648.7024609375	0.07703527808189392	1.040698198510505	57.92580032348633	0
2020-07-13	23	0	9.320581054687523	98.76821878205502	648.343515625	0.01950189471244812	0.945027896153099	46.99421310424805	0
2020-07-14	0	0	9.366723632812523	98.40384800114458	648.1431640625	0.004872679710388184	0.6719418753170229	33.31355285644531	0
2020-07-14	1	0	9.738854980468773	97.73006052329188	647.759140625	0.005848705768585205	0.5950490564092972	10.40951156616211	0
2020-07-14	2	0	9.805200195312523	97.70877831748334	647.542109375	0.04680454730987549	0.4854114431551172	349.63311767578125	0
2020-07-14	3	0	9.309014892578148	99.44174151997045	647.208203125	0.014625489711761475	0.7373219946780558	302.5231628417969	0
2020-07-14	4	0	9.307580566406273	97.93215949877685	647.2165625	0.0068247318267822266	0.823724748427985	295.2921142578125	0
2020-07-14	5	0	9.427301025390648	98.08089262369533	647.266640625	0.0068247318267822266	0.9899006750267045	292.1163024902344	0
2020-07-14	6	0.024094687	9.536920166015648	97.41843485494863	647.3000390625	0.0068247318267822266	0.8635903658541524	281.8218688964844	18.57067568
2020-07-14	7	0.250227906	9.839837646484398	93.28589514037779	647.7925390625	0.005848705768585205	1.0279334628542327	275.184326171875	192.8599985
2020-07-14	8	0.528114181	10.794702148437523	87.8258961570922	647.8593359375	0.003900378942489624	0.8865064229716848	283.8702392578125	407.037335
2020-07-14	9	1.109165481	13.803552246093773	73.02752599858007	648.27671875	0.008773058652877808	0.5681521743043468	292.93646240234375	854.8752865
2020-07-14	10	1.172599571	14.285302734375023	69.74633240148408	648.051328125	0.07118657231330872	0.37592373751027264	315.662109375	903.7663104
2020-07-14	11	1.860023544	15.080072021484398	69.136191800842	647.9177734375	0.023402273654937744	0.4045366181362673	329.3350524902344	1433.589656
2020-07-14	12	1.515842836	16.531152343750023	65.67654070434156	647.617265625	0.03997981548309326	0.7323861256671172	20.47834587097168	1168.316722
2020-07-14	13	1.692928302	15.834466552734398	71.5303425726283	647.208203125	0.16870349645614624	1.1363631983227027	58.70964050292969	1304.803108
2020-07-14	14	1.873042172	15.434899902343773	78.00655149835282	646.99953125	0.24866685271263123	1.6225662139484691	61.38577651977539	1443.623599
2020-07-14	15	1.387439599	13.145806884765648	84.97625423443074	646.832578125	3.0142441391944885	1.649580780737338	52.48851776123047	1069.351549
2020-07-14	16	0.679991063	13.251123046875023	88.304564848871	646.7908203125	0.3676377236843109	1.856683620511484	83.82660675048828	524.0945243
2020-07-14	17	0.418029294	12.202478027343773	95.47974165709235	646.6071875	0.5724206566810608	1.8697592977302528	87.88035583496094	322.1907986
2020-07-14	18	0.143206903	11.505822753906273	95.54900428860269	647.5087109375	0.9790677577257156	1.0704817071294395	43.22490692138672	110.3749116
2020-07-14	19	0.040109635	11.751000976562523	92.74822860497927	647.658984375	1.2072566896677017	1.4963083724220307	68.97620391845703	30.91399493
2020-07-14	20	0.000284828	12.208245849609398	93.94757806644125	648.1765625	1.8723215907812119	1.1271789260099259	79.84810638427734	0.219527336
2020-07-14	21	0	12.415979003906273	94.37695817315766	648.3518359375	1.6733873635530472	1.3135599198584553	73.78720092773438	0
2020-07-14	22	0	11.104821777343773	98.4186134358556	648.10140625	1.5592928975820541	1.1800493811372024	72.7494125366211	0
2020-07-14	23	0	10.744226074218773	96.87285529411284	648.3101171875	1.6334056854248047	1.0680319615326646	72.99368286132812	0
2020-07-15	0	0	11.011071777343773	96.30110949830818	647.884375	1.7699282616376877	1.0544830673586862	68.38109588623047	0
2020-07-15	1	0	10.921624755859398	96.08351824855545	647.600546875	1.515410840511322	1.0522664556376655	67.34506225585938	0
2020-07-15	2	0	10.993768310546898	95.13901973172813	647.224921875	2.0390748977661133	1.0566836771008241	65.80968475341797	0
2020-07-15	3	0	10.732690429687523	96.74839396456166	647.166484375	1.8069855868816376	0.8278114958758482	68.86114501953125	0
2020-07-15	4	0	11.003839111328148	94.01156949656153	647.1831640625	1.7572510987520218	0.7034499643284351	53.42638397216797	0
2020-07-15	5	0	10.618737792968773	97.84846443703198	647.31671875	1.401316374540329	0.5811831204733583	338.77325439453125	0
2020-07-15	6	0.039255253	10.758630371093773	97.83546550169532	647.3501171875	0.7625799626111984	0.6733795332918896	3.3031604290008545	12.30048166
2020-07-15	7	0.326278879	11.123559570312523	94.14754496780516	647.817578125	0.6670132279396057	0.6773174000108328	17.613037109375	102.2382247
2020-07-15	8	0.90189684	11.854882812500023	96.57202567039084	647.84265625	0.15895068645477295	0.6951752391245279	30.481494903564453	282.6058864
2020-07-15	9	1.411168517	13.480462646484398	93.52505989886394	648.0763671875	0.8181650191545486	0.7357502830628677	59.298240661621094	442.1841963
2020-07-15	10	2.015118657	14.227624511718773	94.05826181193532	648.009609375	1.043427735567093	0.9443900059539306	66.56105041503906	631.4296366
2020-07-15	11	1.47183264	13.241021728515648	95.07899587602958	647.66734375	1.0960884392261505	1.11179072920812	60.42881774902344	461.1930646
2020-07-15	12	1.733148785	14.536309814453148	91.93455071979784	647.2916796875	0.7460024207830429	1.3480371470860286	79.1374740600586	543.0754681
2020-07-15	13	1.652574809	14.358880615234398	92.28721315160064	647.108046875	0.7011443376541138	1.753922729820876	72.48300170898438	517.8279244
2020-07-15	14	2.635410177	14.465631103515648	90.19885852819588	646.3483984375	1.2521147727966309	1.8244388098416113	89.53592681884766	825.7955851
2020-07-15	15	2.252313562	14.606988525390648	90.35084247299775	645.989453125	0.8922778069972992	1.634100187875512	67.29519653320312	705.7537427
2020-07-15	16	1.789723183	13.414117431640648	88.70068524027354	645.9059375	0.8084122091531754	1.7491979830809756	81.97639465332031	560.8028367
2020-07-15	17	0.923982585	12.202478027343773	97.52357370226865	646.540390625	0.4885569214820862	1.8759741956041824	70.00031280517578	289.526369
2020-07-15	18	0.46743146	11.818811035156273	96.39931935219626	645.964375	0.3803148865699768	1.950134511164848	67.74720764160156	146.46784
2020-07-15	19	0.135288132	11.547631835937523	92.49257028085515	646.381796875	0.5909502506256104	1.324914786316463	75.34884643554688	42.39201273
2020-07-15	20	0.001876522	11.696191406250023	92.41519370279568	647.3417578125	0.31692907214164734	0.9187711509171741	55.9030876159668	0.588000901
2020-07-15	21	0	11.758233642578148	92.76729659670616	647.5755078125	0.3022998571395874	0.9147642970322086	66.16094207763672	0
2020-07-15	22	0	10.612969970703148	97.34184986107873	647.4085546875	0.4924573004245758	1.1293296396152401	60.760162353515625	0
2020-07-15	23	0	10.812005615234398	96.32389738325156	647.1247265625	0.48173218965530396	0.9377280024003799	60.50639724731445	0
2020-07-16	0	0	10.649011230468773	96.48321463173566	646.88265625	0.2866983413696289	0.9002316510688104	56.016090393066406	0
2020-07-16	1	0	10.897119140625023	96.18369489515213	646.657265625	0.1901574432849884	0.7896348960087946	60.609893798828125	0
2020-07-16	2	0	10.928857421875023	95.55026903947964	646.3483984375	0.21941214799880981	0.7098325182778663	50.47151184082031	0
2020-07-16	3	0	10.721154785156273	96.47297230438824	645.9977734375	0.19405782222747803	0.5525852648843064	336.345947265625	0
2020-07-16	4	0	10.794702148437523	96.48206036453321	645.6471875	0.12481957674026489	0.5463645254806402	303.1203308105469	0
2020-07-16	5	0	10.599969482421898	95.38672928005376	645.705625	0.15797466039657593	0.7158530836803564	299.71966552734375	0
2020-07-16	6	0.016475966	10.540826416015648	95.35106720159189	645.8225	0.19210577011108398	0.6658672784590512	314.4878234863281	6.078179971
2020-07-16	7	0.13690754	10.261010742187523	96.61614854894918	645.8225	0.30717626214027405	0.5447766989003726	317.45428466796875	50.50682018
2020-07-16	8	0.34675679	10.109552001953148	98.71667208021854	646.0562109375	0.3022998571395874	0.2961936973829119	20.858606338500977	127.9227049
2020-07-16	9	0.704394737	11.515893554687523	95.78313190320038	646.08125	0.3315545618534088	0.16784802370319005	117.75318908691406	259.8595981
2020-07-16	10	1.175391766	11.766870117187523	96.41173187085623	645.8308203125	0.47783181071281433	0.3731581378281571	89.55281066894531	433.616005
2020-07-16	11	1.616885662	11.918328857421898	97.0205966855214	645.872578125	0.8025616407394409	1.0314637082055662	63.4725227355957	596.4883556
2020-07-16	12	1.931165149	12.674157714843773	96.08434990329145	645.57203125	0.9312834590673447	1.3281572553152954	84.40605163574219	712.4297971
2020-07-16	13	1.525975864	11.735162353515648	98.09590829252278	645.346640625	1.3603586703538895	1.363286260418939	83.54795837402344	562.9506495
2020-07-16	14	2.191241675	11.801507568359398	97.83751882151	644.8875390625	1.4032665640115738	1.4222158233937963	75.22085571289062	808.3751215
2020-07-16	15	1.54645241	11.469750976562523	99.68756414048381	644.9376171875	1.29697285592556	1.403834046578916	72.41624450683594	570.5046911
2020-07-16	16	1.584200466	11.038476562500023	99.26751304993037	645.12125	0.9264089167118073	1.3761848710339382	74.6292953491211	584.4303977
2020-07-16	17	0.625623358	10.771630859375023	99.3469211834316	645.087890625	0.8620470762252808	1.2869897673409032	74.95258331298828	230.7998992
2020-07-16	18	0.269862967	10.654779052734398	98.10141710631459	645.0461328125	0.7460024207830429	1.2589961683964128	60.349998474121094	99.55565871
2020-07-16	19	0.098771954	10.545159912109398	95.58577564637746	645.7640625	0.5646198987960815	0.9165036496059465	69.28140258789062	36.43814887
2020-07-16	20	0.001493695	10.790368652343773	94.16651891419676	646.2315234375	0.2925470471382141	1.1492512219979962	79.79476928710938	0.551042021
2020-07-16	21	0	10.615838623046898	93.43328891114997	646.757421875	0.2886466681957245	1.0660637004199307	84.04071807861328	0
2020-07-16	22	0	9.407098388671898	98.25306539430213	646.9661328125	0.22038817405700684	0.9405955312086027	79.52594757080078	0
2020-07-16	23	0	9.538354492187523	97.76509075448016	646.9828125	0.21161139011383057	1.0645007922762366	80.21693420410156	0
2020-07-17	0	0	9.633569335937523	97.12261325773257	647.049609375	0.1540742814540863	1.013690025219342	72.3453140258789	0
2020-07-17	1	0	9.731652832031273	96.68526633153922	646.70734375	0.09166449308395386	0.9253263117337622	75.33464050292969	0
2020-07-17	2	0	9.614831542968773	95.8443630649617	646.6238671875	0.3988407552242279	0.8714153607047437	79.27991485595703	0
2020-07-17	3	0	9.034967041015648	96.8694513874511	646.3483984375	0.2769455313682556	0.8571640509083043	74.61929321289062	0
2020-07-17	4	0	9.058038330078148	96.22142716559246	646.5654296875	0.25354325771331787	0.9956129870455253	61.34128189086914	0
2020-07-17	5	0	10.050408935546898	96.68573177473067	647.3584765625	0.2340376377105713	1.067995717924037	71.20935821533203	0
2020-07-17	6	0.021301217	9.885980224609398	96.72299395827191	647.0078515625	0.0994652509689331	0.9996357021241373	66.94507598876953	7.652298258
2020-07-17	7	0.238553634	9.490777587890648	96.67526784805366	647.2916796875	0.21648406982421875	1.0349829970692337	39.568946838378906	85.69855772
2020-07-17	8	0.701335023	9.007562255859398	95.42585238835011	647.483671875	0.09848922491073608	1.099784187179483	38.38345718383789	251.9492114
2020-07-17	9	1.162960119	10.690850830078148	83.5901697087692	647.7090625	0.09556487202644348	1.2673595025936035	60.718849182128906	417.7844755
2020-07-17	10	2.303964339	11.253381347656273	85.03924407638064	647.6255859375	0.1804046332836151	1.3826948111976687	61.236793518066406	827.6814632
2020-07-17	11	2.444548399	10.768731689453148	87.98651219130885	647.600546875	0.3676377236843109	1.3750965408380111	66.52877807617188	878.1852055
2020-07-17	12	2.736098662	13.839624023437523	80.03325567182807	647.6339453125	0.26622042059898376	1.2857551812581927	65.17728424072266	982.9223944
2020-07-17	13	2.414671767	13.828088378906273	86.10927195116702	647.2833203125	0.1696757972240448	1.507552033394538	68.41475677490234	867.452255
2020-07-17	14	2.116101647	13.261224365234398	91.54149149748481	647.1748046875	0.23306533694267273	1.5884150046760115	74.14411163330078	760.1932366
2020-07-17	15	2.688825263	14.749780273437523	84.91097256783989	646.8659375	0.7528290152549744	1.6850275692310035	77.15300750732422	965.9397894
2020-07-17	16	2.161593777	15.082971191406273	85.67822706807256	646.690625	0.6523877382278442	1.8746425476354762	74.55510711669922	776.5359342
2020-07-17	17	1.360925931	12.244317626953148	97.39641377267003	647.04125	0.7820837199687958	2.0396405300385045	66.21671295166016	488.9021706
2020-07-17	18	0.652080513	11.814477539062523	95.62535124454931	646.924375	0.16187503933906555	1.6237326367023506	71.2114028930664	234.2549077
2020-07-17	19	0.263084036	12.064019775390648	93.6908486276037	647.2165625	0.10336562991142273	1.4207713212549065	64.35432434082031	94.51091576
2020-07-17	20	0.002255673	11.857751464843773	93.93601046741915	647.6255859375	0.042904168367385864	1.3852659354993428	70.96575164794922	0.810333088
2020-07-17	21	0	12.101525878906273	93.59590704352226	648.0847265625	0.03803148865699768	1.2963227318356505	66.01642608642578	0
2020-07-17	22	0	9.894647216796898	99.22800043087759	648.56890625	0.07606297731399536	0.85013458531301	83.05665588378906	0
2020-07-17	23	0	9.935021972656273	98.87247236097303	648.3184375	0.023402273654937744	0.8348658286057384	68.97554016113281	0
2020-07-18	0	0	9.982629394531273	98.53854806859988	647.7424609375	0.015601515769958496	1.0585389393938751	52.95851516723633	0
2020-07-18	1	0	10.226403808593773	97.57429473052824	647.108046875	0.008773058652877808	0.9573150854181698	52.8343505859375	0
2020-07-18	2	0	10.243707275390648	97.1943038848368	646.640546875	0.02047792077064514	0.5692885536848037	43.74838638305664	0
2020-07-18	3	0	9.766259765625023	97.58901232306121	646.35671875	0.007800757884979248	0.5573709654469287	321.78765869140625	0
2020-07-18	4	0	9.567224121093773	98.42556230829325	646.306640625	0.001948326826095581	0.5801107137967976	298.0538635253906	0
2020-07-18	5	0	9.597497558593773	97.91652412824193	646.148046875	0.008773058652877808	0.9590519673186091	276.9839782714844	0
2020-07-18	6	0.043693412	9.777795410156273	96.94864285994774	646.21484375	0.003900378942489624	1.0337939360976784	277.1390380859375	19.49847421
2020-07-18	7	0.40889943	9.699914550781273	95.76072185246525	646.4986328125	0.04973262548446655	0.9643281194788899	270.760498046875	182.4740769
2020-07-18	8	0.657421291	10.203332519531273	89.4349931634215	647.0746484375	0.12579560279846191	0.6957963891086256	294.3305969238281	293.3786026
2020-07-18	9	0.887528463	13.111199951171898	77.42195832635828	647.0162109375	0.17357990145683289	0.631320476005809	287.7762451171875	396.0654508
2020-07-18	10	1.829619345	13.627587890625023	77.71637779088867	647.0746484375	0.3510601818561554	0.6013114287369092	306.521484375	816.4797424
2020-07-18	11	2.071832089	13.542474365234398	81.770655373211	646.88265625	0.40274113416671753	0.5830584449513132	347.59051513671875	924.5687828
2020-07-18	12	1.518847153	14.332910156250023	80.63269180853247	646.7908203125	0.36276131868362427	0.3801585395253364	58.142303466796875	677.7955948
2020-07-18	13	1.533746385	13.616052246093773	83.62283493997609	646.431875	2.0273737609386444	0.7564321764969307	73.1363525390625	684.4444757
2020-07-18	14	2.344134535	12.938104248046898	88.31951035178425	646.248203125	0.4310235381126404	1.4858120301264528	66.92723846435547	1046.085552
2020-07-18	15	1.926694885	11.727929687500023	88.69158072753297	646.5069921875	1.9093789160251617	1.669185907953923	75.10572814941406	859.8003447
2020-07-18	16	1.057303023	12.374139404296898	92.46041924767701	646.698984375	2.1970532834529877	1.676591404490009	76.844482421875	471.828472
2020-07-18	17	0.679883033	10.908654785156273	90.49255644892853	647.3000390625	0.5548708140850067	1.9331372871823622	62.363861083984375	303.4023035
2020-07-18	18	0.589476651	10.734124755859398	93.5324321458724	647.49203125	0.5412176251411438	1.1674570877305424	64.19872283935547	263.0578573
2020-07-18	19	0.18055385	10.350427246093773	97.22584642081908	647.5170703125	0.4193224012851715	1.0929055627669912	74.90083312988281	80.57335068
2020-07-18	20	0.001566454	10.595666503906273	97.32084035692672	648.26	0.5431659519672394	0.9173969303789574	67.90978240966797	0.699040684
2020-07-18	21	0	10.572564697265648	98.39959675554184	648.560546875	0.4485771059989929	1.0915914086486205	69.48380279541016	0
2020-07-18	22	0	9.148919677734398	99.57252498228833	648.936171875	0.2759695053100586	1.2090958999657866	76.8148422241211	0
2020-07-18	23	0	9.239801025390648	99.92581718678618	648.98625	0.2086833119392395	1.160458061651378	76.20133972167969	0
2020-07-19	0	0	8.942651367187523	99.99546712120028	648.9111328125	0.2798698842525482	1.1095419593234446	66.86363220214844	0
2020-07-19	1	0	9.049401855468773	99.76904381994038	648.4687109375	0.2964511513710022	1.0602682297495092	51.747520446777344	0
2020-07-19	2	0	8.864770507812523	99.80986367406163	648.168203125	0.061433762311935425	0.9788719412918763	58.048240661621094	0
2020-07-19	3	0	8.732080078125023	96.86163942715477	648.21828125	0.03607943654060364	0.8114273030535973	52.997005462646484	0
2020-07-19	4	0	8.540216064453148	98.52801013151759	648.1348046875	0.015601515769958496	0.6542630537491474	45.60618591308594	0
2020-07-19	5	0	9.212396240234398	95.87891618120851	648.1765625	0.015601515769958496	0.46194819036772505	61.49952697753906	0
2020-07-19	6	0.018313027	9.275842285156273	95.3564939163678	648.560546875	0.008773058652877808	0.7317493336604423	55.053504943847656	10.61281419
2020-07-19	7	0.211173694	8.750817871093773	94.58859557944467	648.82765625	0.0068247318267822266	0.8809486813795434	40.06144332885742	122.379939
2020-07-19	8	0.554051539	7.653161621093773	96.55656226428837	649.128203125	0.06435811519622803	1.157303099444447	41.84832000732422	321.0854173
2020-07-19	9	1.041391228	11.132226562500023	85.69992315977058	649.1949609375	0.16285106539726257	1.411461642110039	50.297760009765625	603.5098065
2020-07-19	10	1.594861565	10.964898681640648	85.96578499270505	649.270078125	0.43492391705513	1.511262248125004	54.715232849121094	924.2584046
2020-07-19	11	1.94563898	11.564935302734398	79.178110161455	648.82765625	0.14627352356910706	1.6850726865952816	62.99269104003906	1127.541863
2020-07-19	12	2.346653664	13.895867919921898	77.52695059248738	648.56890625	0.22428855299949646	2.032005411126856	65.35733032226562	1359.938956
2020-07-19	13	2.037029061	14.322808837890648	83.40656281197573	648.33515625	0.3569088876247406	1.8966719284414082	66.33692169189453	1180.504485
2020-07-19	14	1.799832766	14.148278808593773	83.78489259870635	648.209921875	1.401316374540329	2.065119302383802	73.82257080078125	1043.043859
2020-07-19	15	1.356637452	12.065454101562523	85.00251323710314	647.8593359375	0.6533600389957428	2.1481408689885515	77.75140380859375	786.2021347
2020-07-19	16	0.793397005	11.513024902343773	87.20275476228699	647.9594921875	0.7040705531835556	1.967677136806545	79.90186309814453	459.7915369
2020-07-19	17	0.510280304	8.384454345703148	92.65718403789187	648.3518359375	0.6806664168834686	1.8603806432605	62.01497268676758	295.7189954
2020-07-19	18	0.146346719	8.372918701171898	92.6184238592451	648.3101171875	0.8864272385835648	1.6682847743587135	69.82514190673828	84.81123902
2020-07-19	19	0.072050848	8.968621826171898	92.19982212658148	648.610625	1.0668318718671799	1.5205748245911623	71.97293090820312	41.75509873
2020-07-19	20	0.000442149	9.382592773437523	90.49803766349478	648.9111328125	1.1614244431257248	1.5074555717054055	70.42047119140625	0.256235124
2020-07-19	21	0	9.509515380859398	91.91531986640163	649.3201953125	1.3476815074682236	1.3345803774036902	72.76496887207031	0
2020-07-19	22	0	8.328179931640648	97.02556090755708	649.4704296875	1.5573427081108093	1.1720438329728617	74.24151611328125	0
2020-07-19	23	0	8.335412597656273	97.54949922214948	649.4704296875	1.7572510987520218	1.1762100447690913	77.7732925415039	0
2020-07-20	0	0	8.070001220703148	97.55778300323486	649.3702734375	1.893775537610054	0.8434996812286547	82.73103332519531	0
2020-07-20	1	0	7.787286376953148	97.1938583845096	649.0196875	2.1063629537820816	0.7301797044728079	95.36515045166016	0
2020-07-20	2	0	7.256494140625023	94.71731637770543	648.62734375	1.8967017531394958	0.5576345043187587	103.43617248535156	0
2020-07-20	3	0	6.580010986328148	94.16553216053308	648.4186328125	1.7835814505815506	0.5585722137873895	78.0534439086914	0
2020-07-20	4	0	6.594415283203148	92.88676124781196	648.1348046875	1.7962586134672165	0.6261289230496031	68.7093505859375	0
2020-07-20	5	0	6.608850097656273	96.0570289647458	648.2516796875	1.3584084808826447	0.6484028969835163	34.581451416015625	0
2020-07-20	6	0.027373589	6.421350097656273	95.52847778248238	648.502109375	0.6055794656276703	0.7483277563577012	27.404277801513672	6.159784703
2020-07-20	7	0.277051479	6.479028320312523	94.73591343819497	648.5187890625	0.5431659519672394	0.756784582477448	28.300479888916016	62.34394292
2020-07-20	8	0.724906967	6.235253906250023	93.5922277617779	648.5271484375	0.40176883339881897	1.195485452959195	49.08338928222656	163.1233258
2020-07-20	9	1.302946055	8.375787353515648	86.86561073821885	648.4770703125	0.4115179181098938	1.4145993382410407	54.49541091918945	293.197477
2020-07-20	10	1.729417816	8.400323486328148	86.493931163961	648.401953125	0.4437007009983063	1.732149443895455	57.08710479736328	389.164953
2020-07-20	11	1.604041806	8.057031250000023	87.81264997721885	648.376875	0.6163045763969421	1.846848998178241	60.2135124206543	360.9520199
2020-07-20	12	1.485241205	8.209924316406273	87.28328973767039	647.7508203125	0.8727740496397018	1.8766612100406366	59.0230712890625	334.2187285
2020-07-20	13	1.432812013	7.797387695312523	88.27384308176659	647.5254296875	0.9878445416688919	1.867024368357484	64.70211029052734	322.4207675
2020-07-20	14	1.952122992	7.814691162109398	88.00053136809277	646.9661328125	0.44272467494010925	1.928848891563567	65.53480529785156	439.2795341
2020-07-20	15	1.670718962	8.064233398437523	89.50473941388975	646.9076953125	0.6874911487102509	1.8542832714141368	70.08145141601562	375.9561514
2020-07-20	16	1.470032436	8.072900390625023	90.58526658306012	646.53203125	0.8522961288690567	1.8720825219360617	67.78331756591797	330.7963515
2020-07-20	17	0.846216682	7.146875000000023	96.63955420508613	646.7323828125	0.3140009939670563	1.4985410635584477	60.430763244628906	190.4212343
2020-07-20	18	0.544802881	7.347344970703148	94.7013550700382	646.09796875	0.14237314462661743	1.764130429740318	65.7112045288086	122.5951217
2020-07-20	19	0.255466342	7.628625488281273	93.82005955918147	646.6155078125	0.08093565702438354	1.6477190467167548	62.32868957519531	57.48671367
2020-07-20	20	0.002448777	7.676232910156273	93.0184217267615	646.8659375	0.07216259837150574	1.6077494473021858	54.03781509399414	0.551039967
2020-07-20	21	0	7.648828125000023	93.7002782706675	647.19984375	0.0575333833694458	1.3946681320222496	51.405494689941406	0
2020-07-20	22	0	6.659326171875023	97.28427169563967	647.5087109375	0.06728619337081909	1.2001423502445003	49.27580642700195	0
2020-07-20	23	0	6.871362304687523	97.1429364053045	647.5671484375	0.061433762311935425	0.875889389105243	48.419708251953125	0
2020-07-21	0	0	6.957910156250023	96.71379471289762	647.1831640625	0.03705546259880066	0.7369184955937977	26.342256546020508	0
2020-07-21	1	0	7.317071533203148	95.09848471359533	646.465234375	0.016577541828155518	0.6148179130709563	4.480520248413086	0
2020-07-21	2	0	7.883935546875023	92.67576922632018	646.0645703125	0.061433762311935425	0.5802616445234593	338.7379150390625	0
2020-07-21	3	0	7.204553222656273	95.07380694085595	645.697265625	0.1384727656841278	0.5178509574776615	325.75042724609375	0
2020-07-21	4	0	7.027154541015648	94.48559537225539	645.7891015625	0.026326626539230347	0.6805018360104611	300.07745361328125	0
2020-07-21	5	0	7.230523681640648	98.24568239029591	645.697265625	0.0009723007678985596	1.0427936193978438	288.860107421875	0
2020-07-21	6	0.034488116	7.315637207031273	98.05817815679109	645.8809375	0.0	0.807500804285229	309.99639892578125	17.93767536
2020-07-21	7	0.300761262	8.302239990234398	93.36215070357481	646.47359375	0.0	1.0836540404815003	301.88494873046875	156.4294759
2020-07-21	8	1.036549724	9.969659423828148	87.48776440735868	646.59046875	0.0	1.1854722249311085	311.4648132324219	539.1217246
2020-07-21	9	1.848125546	13.419885253906273	74.4465323193684	646.5153515625	0.0029243528842926025	1.0991782390163447	312.4205627441406	961.2318718
2020-07-21	10	2.490766989	14.611291503906273	68.94922638567931	646.2816015625	0.07703527808189392	1.0926937816531437	327.58135986328125	1295.477258
2020-07-21	11	2.519403642	14.530541992187523	70.08732885007925	646.2565625	0.042904168367385864	0.9822448206669606	340.4063415527344	1310.371519
2020-07-21	12	2.8227018	16.069573974609398	67.7370827161349	646.0562109375	0.07118657231330872	1.0887652070520568	14.948190689086914	1468.120464
2020-07-21	13	2.407811407	15.241632080078148	71.30819195201484	646.1146484375	0.15212595462799072	1.2115902802908538	33.66328811645508	1252.331082
2020-07-21	14	1.673666164	14.423791503906273	75.83411020690295	645.705625	0.17455220222473145	1.2555372753530607	38.127418518066406	870.4934918
2020-07-21	15	1.544711281	14.260797119140648	78.85511813748653	644.96265625	1.3242773711681366	1.3056916125495177	13.899901390075684	803.4225378
2020-07-21	16	1.125956063	12.501062011718773	82.36677215246732	645.51359375	0.38519129157066345	1.1019698008965704	39.1822509765625	585.6230148
2020-07-21	17	0.429079434	11.129327392578148	93.9827829810352	645.5469921875	0.6718896329402924	1.2653055560906112	40.72001647949219	223.1692693
2020-07-21	18	0.121620861	10.350427246093773	96.49442422618797	646.0645703125	1.0795090347528458	1.29977540713604	54.04182434082031	63.25644277
2020-07-21	19	0.050952737	10.462945556640648	96.60267970523735	645.989453125	1.481279730796814	0.949130384570371	50.474998474121094	26.5011189
2020-07-21	20	0.000704975	11.074517822265648	94.52853005614675	646.440234375	0.9790677577257156	0.5323823609676303	45.121585845947266	0.36666565
2020-07-21	21	0	11.155297851562523	93.35381747915996	646.76578125	0.549018383026123	0.4817108196994971	22.24806022644043	0
2020-07-21	22	0	10.377862548828148	95.94047826919422	647.08296875	0.6494596600532532	0.7703852915919778	286.24273681640625	0
2020-07-21	23	0	10.359094238281273	95.99470905538709	647.1831640625	0.7430762052536011	0.8209938735868998	285.28790283203125	0
2020-07-22	0	0	10.273980712890648	96.75067258315886	646.7323828125	0.433947890996933	0.8572814189486393	280.764404296875	0
2020-07-22	1	0	10.379296875000023	96.02540369104203	646.540390625	0.24964287877082825	0.7730335787211216	275.5741271972656	0
2020-07-22	2	0	10.559594726562523	93.8855249034212	646.031171875	1.1399704962968826	0.6443292469840595	270.87445068359375	0
2020-07-22	3	0	10.125421142578148	94.89477945052423	645.8809375	0.8532702922821045	0.6512732621514098	272.95391845703125	0
2020-07-22	4	0	10.072045898437523	95.11226144629927	645.8892578125	0.7313750684261322	0.813216942771249	279.44293212890625	0
2020-07-22	5	0	10.969232177734398	93.795137073256	646.54875	0.4124939441680908	0.8318261108130989	274.83721923828125	0
2020-07-22	6	0.039860831	10.863946533203148	93.25755879457543	646.3483984375	0.5217120051383972	0.8620707339909507	280.2361145019531	9.697257626
2020-07-22	7	0.513920042	10.823541259765648	93.07811484062782	646.698984375	0.49635767936706543	0.9233349105619061	273.92626953125	125.0253663
2020-07-22	8	0.791762415	10.992303466796898	93.02933303932475	646.832578125	0.5782730877399445	0.745820368396484	277.38385009765625	192.6182633
2020-07-22	9	1.861140596	14.126641845703148	78.09731088336223	646.8075	0.3998167812824249	0.3550190715737918	303.6451110839844	452.7742951
2020-07-22	10	2.033745159	13.815087890625023	79.15696678453861	646.832578125	0.4066452383995056	0.23700312832842257	48.784210205078125	494.7651633
2020-07-22	11	3.620179288	14.164147949218773	81.56626086081076	646.76578125	0.515863299369812	0.9205451776868715	82.47411346435547	880.7094581
2020-07-22	12	3.91466898	16.218133544921898	78.09271106861105	646.690625	0.8776504546403885	1.4442896254518105	56.98423385620117	952.3522791
2020-07-22	13	3.121436934	15.580590820312523	79.80634477973885	646.248203125	1.4959070831537247	1.5666762147855398	62.489173889160156	759.3764872
2020-07-22	14	5.136050088	14.338677978515648	84.03335358211818	645.9560546875	0.5236640572547913	2.0416864919659123	67.92896270751953	1249.487257
2020-07-22	15	4.243406282	14.006921386718773	91.91809844423001	645.580390625	1.262841746211052	2.1533935801500754	61.47936248779297	1032.326785
2020-07-22	16	1.384685968	13.340539550781273	88.84313837525656	645.7223046875	3.7300176918506622	1.2688648619666094	55.930259704589844	336.8634345
2020-07-22	17	0.739275365	12.039483642578148	95.23730770900083	646.131328125	1.789432018995285	1.3600766027684683	58.09934997558594	179.8493264
2020-07-22	18	0.506583539	12.065454101562523	92.86596688196728	645.80578125	1.0053962469100952	1.535745866302478	53.31593322753906	123.2405576
2020-07-22	19	0.163529132	12.133264160156273	90.78423879263912	646.198125	1.088285818696022	1.4820440693284522	62.16374969482422	39.78301667
2020-07-22	20	0.001355381	12.411645507812523	91.81284550000419	646.774140625	0.7869601249694824	1.2159145675256253	66.57321166992188	0.329734115
2020-07-22	21	0	12.700128173828148	92.5259621883604	646.924375	0.5607195198535919	1.2364669837854694	55.52238464355469	0
2020-07-22	22	0	10.904321289062523	99.44749148151935	647.3417578125	0.2184361219406128	0.8238905433509783	40.043392181396484	0
2020-07-22	23	0	10.966363525390648	97.88710873632569	647.149765625	0.042904168367385864	0.670510058405583	34.343963623046875	0
2020-07-23	0	0	10.987969970703148	97.37571839650026	647.1831640625	0.03803148865699768	0.7684999226318131	11.76867389678955	0
2020-07-23	1	0	11.009606933593773	96.89504747123382	646.924375	0.04680454730987549	0.7568386968585209	350.9426574707031	0
2020-07-23	2	0	10.878350830078148	96.07809686052146	646.832578125	0.10824203491210938	0.7003242560921402	309.3316955566406	0
2020-07-23	3	0	10.846643066406273	95.57728909253323	646.6321875	0.08191168308258057	0.6668110419338584	281.0223083496094	0
2020-07-23	4	0	10.615838623046898	96.24339383471928	646.598828125	0.05850940942764282	0.8299454024890842	283.7095642089844	0
2020-07-23	5	0	10.468713378906273	95.58532580285657	646.799140625	0.04583224654197693	0.7537136891608098	291.6253356933594	0
2020-07-23	6	0.043082261	10.503350830078148	95.84320758722895	647.14140625	0.033155083656311035	0.7112357387699343	301.0413513183594	13.61290429
2020-07-23	7	0.562683518	11.152429199218773	89.83989784103781	647.2833203125	0.024378299713134766	0.6775368489938604	286.87664794921875	177.793755
2020-07-23	8	1.039159804	11.463983154296898	87.822495085829	647.3334375	0.024378299713134766	0.575180497596573	310.3868408203125	328.3482058
2020-07-23	9	1.4689279	14.076165771484398	76.24308847881434	647.5170703125	0.027302652597427368	0.5742110716681269	331.6140441894531	464.14405
2020-07-23	10	1.584120326	14.278100585937523	76.22361785716826	647.558828125	0.02047792077064514	0.6439627772541167	11.188257217407227	500.5419421
2020-07-23	11	3.108182299	14.885369873046898	75.20670969307821	647.7508203125	0.03997981548309326	0.7815701277016095	40.294071197509766	982.1069644
2020-07-23	12	3.387289768	15.788293457031273	72.10623798650421	647.717421875	0.12189522385597229	1.2491156513494164	67.32978057861328	1070.297863
2020-07-23	13	3.7958346	15.195458984375023	79.5918979823579	647.884375	0.353984534740448	1.5939761602545717	60.660682678222656	1199.387693
2020-07-23	14	4.101728149	13.930474853515648	82.64319884723277	647.4669921875	0.7655061781406403	1.7507047370933664	53.59322738647461	1296.042315
2020-07-23	15	2.496433226	13.428521728515648	87.32258969091275	647.775859375	2.410614863038063	1.3352395076239252	64.47465515136719	788.8097357
2020-07-23	16	2.220465703	13.294396972656273	85.75206483466485	647.383515625	1.5173610299825668	1.611346628729576	69.41780853271484	701.6109807
2020-07-23	17	0.870325627	12.475091552734398	97.14133105011499	647.366796875	0.5548708140850067	1.8017989500597857	72.1059341430664	275.0008776
2020-07-23	18	0.34945399	12.110162353515648	92.20639870395162	648.0179296875	0.5304887890815735	1.1621357836684938	45.83510971069336	110.4186192
2020-07-23	19	0.131252403	12.276055908203148	92.90514210699327	648.04296875	0.516839325428009	0.9513130818455731	56.6513557434082	41.47243854
2020-07-23	20	0.001160425	12.553002929687523	93.3778717174766	648.1848828125	1.065857708454132	0.7284190616645636	70.58124542236328	0.366665087
2020-07-23	21	0	12.400109863281273	93.87347857826718	649.011328125	1.4598257839679718	0.7362880744460333	45.93254852294922	0
2020-07-23	22	0	11.094720458984398	98.52300598942556	649.053046875	1.719219610095024	0.8832744901079053	36.628875732421875	0
2020-07-23	23	0	11.426477050781273	97.48276956181168	649.29515625	1.3837628066539764	0.7290142980096983	42.34843444824219	0
2020-07-24	0	0	11.195703125000023	98.11298357201247	649.00296875	1.401316374540329	0.49728499071849025	29.917593002319336	0
2020-07-24	1	0	11.150964355468773	97.22387167057136	648.7859375	0.7791575044393539	0.5766300946400464	13.980463027954102	0
2020-07-24	2	0	11.306756591796898	96.9582535465196	648.5355078125	0.7508788257837296	0.6847596624098373	353.3628234863281	0
2020-07-24	3	0	11.140893554687523	96.14782345258129	648.4687109375	0.8717980235815048	0.5189934534829669	322.7686462402344	0
2020-07-24	4	0	11.064447021484398	96.19488479621761	648.4102734375	0.2311132848262787	0.538490316033143	320.6131896972656	0
2020-07-24	5	0	11.114923095703148	92.32930696108788	648.56890625	0.061433762311935425	1.0161240124139288	256.95062255859375	0
2020-07-24	6	0.024878474	10.941827392578148	92.54859168715939	648.6356640625	0.13359636068344116	0.43099983143741855	271.0444030761719	9.222458454
2020-07-24	7	0.258017066	11.122125244140648	91.74355092084451	649.43703125	0.08776411414146423	0.3452159070495065	338.53546142578125	95.64701247
2020-07-24	8	0.519415011	11.241845703125023	90.70583396575586	649.445390625	0.03997981548309326	0.5194563228737543	323.7950744628906	192.5473183
2020-07-24	9	1.119361044	13.391015625000023	80.26530009197135	649.386953125	0.08483976125717163	0.6408185069608	317.11981201171875	414.9475131
2020-07-24	10	1.296280071	13.491998291015648	79.77787403676446	649.5372265625	0.11311843991279602	0.6741875464392477	18.155546188354492	480.5314555
2020-07-24	11	1.817749784	13.558343505859398	82.14189045805395	649.5372265625	0.40176883339881897	0.8577506859847552	42.761695861816406	673.8404524
2020-07-24	12	1.520498046	15.036798095703148	80.29195215574103	649.29515625	2.2818930447101593	1.098642642443409	53.56554412841797	563.649134
2020-07-24	13	2.041984337	15.241632080078148	84.74335016306172	648.794296875	1.4627501368522644	1.2444183030882048	54.66490936279297	756.9642764
2020-07-24	14	3.211391777	15.170953369140648	85.28472116698958	648.4603515625	1.1311937123537064	1.7164654069118532	70.62501525878906	1190.464005
2020-07-24	15	1.561202936	15.104608154296898	90.0934689774806	648.7608984375	1.8206387758255005	1.5611156315008188	86.84339904785156	578.7384502
2020-07-24	16	0.896676421	14.748315429687523	93.19221738515454	647.9678515625	1.7348229885101318	1.489071604698825	60.83557891845703	332.3982491
2020-07-24	17	0.8013845	12.808282470703148	98.95093406978447	647.98453125	0.28084591031074524	0.7960008613201122	56.45039367675781	297.0735022
2020-07-24	18	0.550148383	12.798211669921898	96.05314391354018	649.0196875	1.0746344923973083	0.9062266593963543	48.11513900756836	203.9401893
2020-07-24	19	0.130718905	12.182305908203148	94.18103657582834	649.3201953125	1.528088003396988	0.6705043979693878	47.86776351928711	48.45754187
2020-07-24	20	0.000493245	12.463555908203148	93.54653628181417	649.22	0.6309337913990021	0.40827613540347624	64.01183319091797	0.182846225
2020-07-24	21	0	12.405877685546898	94.35728396277825	649.6290625	1.1848285794258118	0.26631297083236144	316.673583984375	0
2020-07-24	22	0	10.748559570312523	99.24768579429394	649.8794921875	1.73189677298069	0.3314582573344322	269.47802734375	0
2020-07-24	23	0	10.962030029296898	97.28707702396224	649.912890625	2.3248009383678436	0.7033022814715416	250.19180297851562	0
2020-07-25	0	0	10.887017822265648	96.3988852389895	649.5288671875	2.5861449539661407	1.0063980634089709	252.5610809326172	0
2020-07-25	1	0	10.812005615234398	95.50746202024631	649.053046875	3.1546689569950104	1.001753931615229	260.79644775390625	0
2020-07-25	2	0	10.728356933593773	95.74028998089094	649.0196875	1.7153192311525345	0.7963936315038223	263.938720703125	0
2020-07-25	3	0	10.562463378906273	97.49824640331592	648.7441796875	2.477901056408882	0.8194271031343355	244.17410278320312	0
2020-07-25	4	0	10.506219482421898	96.85421810288142	648.618984375	2.23703496158123	0.6559306695243663	235.9927520751953	0
2020-07-25	5	0	11.169732666015648	94.28272846543318	649.103125	1.9474104046821594	0.7494785288913535	253.36141967773438	0
2020-07-25	6	0.008317927	11.044244384765648	94.55214229616658	649.2784375	1.5446655452251434	0.735808110711227	242.63775634765625	3.361257212
2020-07-25	7	0.11693511	11.247613525390648	95.08846227036118	649.328515625	1.2794192880392075	0.5981426380736947	269.3319091796875	47.25323876
2020-07-25	8	0.189182154	11.332727050781273	95.31316594196753	649.7041796875	0.8337665349245071	0.6190239287854137	282.54058837890625	76.44812117
2020-07-25	9	0.454041704	12.762139892578148	89.9787558292373	649.570625	0.48465654253959656	0.7495340469775518	305.4734191894531	183.4773235
2020-07-25	10	1.558018884	13.715570068359398	84.91141201926132	649.8627734375	0.24086609482765198	0.47874563245627927	340.32403564453125	629.5922434
2020-07-25	11	2.810703786	14.556481933593773	86.7251383354467	649.578984375	0.25159120559692383	0.8317003445585105	23.922168731689453	1135.799649
2020-07-25	12	2.864489504	15.414727783203148	87.53577787398845	649.5455859375	0.7655061781406403	1.0709415535275848	74.41888427734375	1157.534348
2020-07-25	13	2.096382336	14.830560302734398	93.56765222344141	649.053046875	2.1853502839803696	1.4531725190130858	77.22728729248047	847.1438126
2020-07-25	14	1.71212328	13.952111816406273	94.63476873884682	649.45375	2.5627408176660538	0.9433855360424698	89.8831558227539	691.8655144
2020-07-25	15	1.008707282	13.422753906250023	95.30331632621954	649.6457421875	1.0834112763404846	0.9034238339411855	78.0662612915039	407.6165486
2020-07-25	16	0.661190303	13.220819091796898	95.52528889196674	649.3034765625	0.8337665349245071	1.1348786466312708	68.53987884521484	267.1856487
2020-07-25	17	0.681990179	12.391442871093773	90.75411878184046	649.570625	0.5694963037967682	0.8655916885413596	79.8724365234375	275.5908358
2020-07-25	18	0.379682416	11.986138916015648	90.45154655943097	649.5121875	0.8435193449258804	0.838488529851408	65.48103332519531	153.4288875
2020-07-25	19	0.099882655	11.720727539062523	92.90665267365071	650.2634765625	0.7060207426548004	0.8790681334759527	59.673011779785156	40.36237641
2020-07-25	20	0.00045248	12.113061523437523	93.54301980386316	650.5890625	0.6679892539978027	0.6976747279194958	82.75872039794922	0.182846147
2020-07-25	21	0	12.199609375000023	94.16523040671186	651.12328125	0.9254328906536102	0.508954366956514	120.214599609375	0
2020-07-25	22	0	10.477380371093773	97.24049786282694	651.089921875	0.8415691554546356	0.3912294105836148	122.74823760986328	0
2020-07-25	23	0	10.835076904296898	96.55300226930324	651.0815625	0.8776504546403885	0.24194063917242653	88.60771179199219	0
2020-07-26	0	0	10.491784667968773	98.7378163489197	651.1066015625	0.6553120911121368	0.2611647866926593	117.52034759521484	0
2020-07-26	1	0	10.537957763671898	98.60777067329441	650.639140625	0.6553120911121368	0.39423412574683553	65.87989044189453	0
2020-07-26	2	0	10.526422119140648	99.02162847049564	650.3719921875	0.5529187619686127	0.46033597333091647	60.54606246948242	0
2020-07-26	3	0	10.187463378906273	98.020885680084	650.2050390625	0.37446245551109314	0.3918473534802246	66.67158508300781	0
2020-07-26	4	0	10.108117675781273	98.80348322116893	650.33859375	0.41737034916877747	0.24792937557601588	63.230186462402344	0
2020-07-26	5	0	10.343225097656273	98.40375701284216	650.5973828125	0.4758797585964203	0.03798807086604945	344.064453125	0
2020-07-26	6	0.010936335	10.348992919921898	97.5024561758491	650.7226171875	0.3890916705131531	0.10777055231359389	172.43682861328125	4.663343149
2020-07-26	7	0.13325157	9.691278076171898	97.62830153542083	651.12328125	0.3413073718547821	0.2970018487415965	177.26254272460938	56.81956285
2020-07-26	8	0.377964106	9.182092285156273	96.50412399618536	651.6158203125	0.2340376377105713	0.3352637255443107	143.633544921875	161.1669958
2020-07-26	9	1.335526819	12.531365966796898	80.49761140582899	651.8328515625	0.16187503933906555	0.4162370204473056	77.24536895751953	569.4795931
2020-07-26	10	1.53922609	12.297692871093773	76.60668114127101	651.96640625	0.11994317173957825	0.9430231727999264	71.67097473144531	656.3386334
2020-07-26	11	2.881954524	13.405450439453148	72.66738121404984	651.974765625	0.06825849413871765	1.3399098116984334	76.77922058105469	1228.889055
2020-07-26	12	3.275455196	15.231530761718773	64.72615035385017	651.6158203125	0.24866685271263123	1.615049104805039	75.39319610595703	1396.68097
2020-07-26	13	3.638505857	15.062768554687523	64.8066097191697	651.131640625	0.21063536405563354	1.5200549803427488	77.8362808227539	1551.48875
2020-07-26	14	3.279166177	14.919976806640648	65.02362933573356	650.697578125	0.19990652799606323	1.5631656825338482	79.1376724243164	1398.263362
2020-07-26	15	3.889585306	15.651269531250023	59.9830288446336	650.4721875	0.354960560798645	1.6124881620604616	81.71731567382812	1658.551087
2020-07-26	16	2.945204831	15.574822998046898	60.19364133258514	650.5473046875	0.1540742814540863	1.6947893363004545	80.2956771850586	1255.859504
2020-07-26	17	2.136491651	11.849084472656273	72.22572880221773	651.0481640625	0.12677162885665894	1.5342675661995435	67.17610168457031	911.0175693
2020-07-26	18	1.16156408	11.525994873046898	74.01399562095087	650.789375	0.0029243528842926025	1.3857933833810667	50.84896469116211	495.3004539
2020-07-26	19	0.658661791	11.332727050781273	77.80286158126344	651.089921875	0.0	0.9648679591610518	68.41932678222656	280.8587919
2020-07-26	20	0.001205667	11.016839599609398	80.64045279040083	650.9897265625	0.0	0.7035894104909911	62.377349853515625	0.514106173
2020-07-26	21	0	10.793267822265648	85.44066184656008	651.41546875	0.0009723007678985596	0.35627110058762723	349.1869812011719	0
2020-07-26	22	0	7.462762451171898	93.10906497758913	651.582421875	0.0	0.7536774074718423	304.6988830566406	0
2020-07-26	23	0	6.153039550781273	98.89163204182994	651.482265625	0.0	1.01214380106591	293.91204833984375	0
2020-07-27	0	0	5.506860351562523	99.22378953678994	651.2234765625	0.0	0.8747638301021267	291.75628662109375	0
2020-07-27	1	0	5.418878173828148	98.60053487459362	650.914609375	0.0	0.9915684223239223	288.0619812011719	0
2020-07-27	2	0	5.544366455078148	97.98454768298356	650.6641796875	0.001948326826095581	0.9240069394054359	291.85791015625	0
2020-07-27	3	0	4.595269775390648	98.7913926874675	650.622421875	0.0029243528842926025	1.1031868487414487	283.89471435546875	0
2020-07-27	4	0	4.932763671875023	98.10432182836493	650.680859375	0.001948326826095581	1.1996910868331812	281.02008056640625	0
2020-07-27	5	0	5.512628173828148	95.52536005796736	650.697578125	0.0009723007678985596	1.466415548496129	281.076416015625	0
2020-07-27	6	0.028565208	5.381372070312523	94.40088969729817	651.073203125	0.0	1.4511937735427165	277.08135986328125	15.5090499
2020-07-27	7	0.432373034	6.140069580078148	93.19795420471708	651.4571875	0.0	1.3206798451285924	274.24798583984375	234.7504373
2020-07-27	8	1.445803992	8.179620361328148	86.77675718484096	651.2234765625	0.0	0.957730565353729	257.3549499511719	784.9775372
2020-07-27	9	2.202334316	13.678063964843773	50.99453737692428	651.41546875	0.0	0.1074721284945427	189.9850311279297	1195.724301
2020-07-27	10	3.260053166	14.291101074218773	50.94715014567199	651.365390625	0.0	1.2502105476260355	72.22886657714844	1769.996846
2020-07-27	11	3.598582086	14.139642333984398	55.21767939186694	651.173359375	0.03900378942489624	1.5890032069303235	71.80107879638672	1953.796033
2020-07-27	12	3.793687253	17.252343750000023	46.72194488660744	650.8227734375	0.10628998279571533	1.728393387581577	78.92042541503906	2059.72545
2020-07-27	13	3.523982793	16.942224121093773	48.290263550721086	650.74765625	0.10238960385322571	1.8431237075327387	72.81001281738281	1913.293468
2020-07-27	14	3.283947331	16.484979248046898	51.892972564434324	650.13828125	0.12969598174095154	1.9534237669990757	68.72332763671875	1782.969824
2020-07-27	15	3.130495063	16.852807617187523	51.33011602128693	650.063125	0.1774802803993225	1.9788844938784405	66.37985229492188	1699.655222
2020-07-27	16	2.54088794	16.868676757812523	52.22967351628203	649.570625	0.016577541828155518	2.0739573447501183	65.61827087402344	1379.5369
2020-07-27	17	1.915826857	12.887628173828148	65.24605212640702	649.3201953125	0.001948326826095581	1.7444133451202768	64.16234588623047	1040.169385
2020-07-27	18	1.133119013	12.085656738281273	68.3662201417779	649.6373828125	0.0068247318267822266	2.197084197574983	65.8561019897461	615.2099296
2020-07-27	19	0.257170006	11.432244873046898	76.33223483646289	649.6457421875	0.03803148865699768	1.905469400965684	66.97064971923828	139.626588
2020-07-27	20	0.000471942	11.609674072265648	77.89798920191969	649.996328125	0.02827867865562439	1.2433164386136117	68.10478210449219	0.256233973
2020-07-27	21	0	11.468316650390648	82.11191287643517	650.522265625	0.034127384424209595	1.4237251927708032	69.68479919433594	0
2020-07-27	22	0	8.957086181640648	91.22779918811439	650.8311328125	0.013649463653564453	1.2003328273505445	56.224266052246094	0
2020-07-27	23	0	9.692712402343773	89.64327479345373	650.9312890625	0.009749084711074829	0.8147010952928238	41.83515548706055	0
2020-07-28	0	0	8.955651855468773	91.98640768135878	650.6641796875	0.001948326826095581	0.48782169200713094	353.2180480957031	0
2020-07-28	1	0	8.466668701171898	93.3298570241686	650.246796875	0.0	0.6648102964705511	298.2191162109375	0
2020-07-28	2	0	8.403192138671898	93.83536343370399	650.013046875	0.0009723007678985596	1.0401473392073555	281.400146484375	0
2020-07-28	3	0	7.488702392578148	95.91803611996914	649.503828125	0.001948326826095581	1.0826789053999823	286.11474609375	0
2020-07-28	4	0	6.867028808593773	96.38146018061995	649.796015625	0.0	1.2042258886007875	283.820068359375	0
2020-07-28	5	0	8.227227783203148	90.57387162344264	649.6290625	0.0	1.2145603599774089	284.37322998046875	0
2020-07-28	6	0.020339464	8.309442138671898	88.90852439009294	649.737578125	0.0	0.9652492151834776	292.71221923828125	14.90200101
2020-07-28	7	0.260066829	7.660363769531273	90.8295443031518	649.96296875	0.0	0.8872630919486123	306.7504577636719	190.5417048
2020-07-28	8	0.650206603	8.375787353515648	90.88039716127037	650.013046875	0.0	0.8233880931340064	16.635082244873047	476.3832255
2020-07-28	9	1.15971557	11.983239746093773	72.09389578324902	649.8878125	0.014625489711761475	1.1733291565305284	37.146446228027344	849.6823025
2020-07-28	10	1.403768141	12.557305908203148	67.03080800563373	650.071484375	0.07996335625648499	1.3826887274080337	46.99022674560547	1028.490931
2020-07-28	11	1.684522202	12.861657714843773	66.93381784109218	649.829375	0.2086833119392395	1.6735885725839945	51.31800079345703	1234.189434
2020-07-28	12	1.95241832	14.601190185546898	62.23852551230253	649.562265625	0.22526085376739502	1.8098383763522987	55.7607536315918	1430.467381
2020-07-28	13	2.370786803	14.857965087890648	68.18297948441459	649.328515625	0.25549158453941345	1.9615768581147741	58.048152923583984	1736.991071
2020-07-28	14	2.08444059	14.445428466796898	79.3272657729463	649.186640625	0.837668776512146	1.9674742187085297	61.748165130615234	1527.195397
2020-07-28	15	1.304886397	14.423791503906273	87.13614877326289	648.610625	2.1385420113801956	1.8044588399016868	61.817813873291016	956.0437979
2020-07-28	16	0.769610529	13.920404052734398	86.66919528529903	649.128203125	1.009298488497734	1.6555328158303664	72.3051986694336	563.8662298
2020-07-28	17	0.392135335	11.282220458984398	96.38126533950997	648.3184375	0.9098313748836517	1.9815744195647067	67.25343322753906	287.3035964
2020-07-28	18	0.201924819	10.927392578125023	90.86137422526939	648.9111328125	0.837668776512146	1.7101141200577812	63.01133346557617	147.9431243
2020-07-28	19	0.04932885	11.523126220703148	90.74133619886584	649.228359375	0.5548708140850067	1.6493810972011547	70.16893768310547	36.14149151
2020-07-28	20	0.000149548	11.951501464843773	89.82094192212243	649.6457421875	0.628005713224411	1.371881913776433	67.50233459472656	0.10956884
2020-07-28	21	0	11.361566162109398	89.2146644635842	649.912890625	0.5304887890815735	1.1948317703229887	60.88838195800781	0
2020-07-28	22	0	9.516748046875023	95.35943209991957	649.829375	0.4641786217689514	1.368573829707836	60.10335159301758	0
2020-07-28	23	0	9.766259765625023	94.6972929285656	649.4871484375	0.6553120911121368	1.2258855762734024	50.84213638305664	0
2020-07-29	0	0	9.828302001953148	95.31506945605813	649.3034765625	0.8835010230541229	0.8949355276661007	59.23963928222656	0
2020-07-29	1	0	10.076379394531273	93.21851927083719	648.82765625	1.008322462439537	0.6573119884359383	65.85494995117188	0
2020-07-29	2	0	9.988397216796898	94.54033449842593	648.39359375	1.2335870414972305	0.4336828749306027	77.49911499023438	0
2020-07-29	3	0	8.912377929687523	94.63851984051897	648.118125	1.3720598071813583	0.4176169323425781	79.08982849121094	0
2020-07-29	4	0	8.968621826171898	92.56824265460953	648.168203125	1.7601773142814636	0.02986681027183634	7.5585527420043945	0
2020-07-29	5	0	8.880639648437523	97.6804327181223	648.8109765625	2.0273737609386444	0.7698856155545795	254.7320556640625	0
2020-07-29	6	0.01612459	9.008996582031273	95.4543610068495	648.5187890625	1.9483845680952072	0.621264504262419	257.4018249511719	3.205393745
2020-07-29	7	0.22906044	8.900842285156273	94.55228313306078	648.9779296875	2.08100862801075	0.492578574569531	289.7001953125	45.53473278
2020-07-29	8	1.164796949	9.310479736328148	92.0954760528659	649.103125	2.330651506781578	0.3389931668613807	349.3350830078125	231.5490086
2020-07-29	9	1.273079568	10.848077392578148	84.02982500260579	649.06140625	1.5826970338821411	0.582609522047854	1.8997067213058472	253.0744196
2020-07-29	10	2.74974483	10.891351318359398	81.79538795971443	649.3953125	1.031726598739624	0.9677881237487188	24.467662811279297	546.6194687
2020-07-29	11	2.23209118	10.076379394531273	84.24556594972277	649.2784375	1.3896133750677109	1.1467605301936288	30.63907814025879	443.7155338
2020-07-29	12	1.99429309	9.839837646484398	86.17416333218952	648.9194921875	1.1848285794258118	1.325921432346551	39.758785247802734	396.443851
2020-07-29	13	1.289417298	9.088342285156273	90.49575619356254	648.7024609375	1.5505161136388779	1.194971605266304	56.166385650634766	256.3221834
2020-07-29	14	2.435889354	9.330651855468773	90.30059228334034	648.6440234375	0.8961781859397888	1.3779682841603071	52.214324951171875	484.2284018
2020-07-29	15	1.190144821	9.161889648437523	90.5528382442411	648.62734375	1.1711753904819489	1.4440230831187308	57.90824890136719	236.5878909
2020-07-29	16	1.32999276	8.631097412109398	90.59395584958685	648.5271484375	0.8493699133396149	1.4310376376003504	55.349449157714844	264.3881453
2020-07-29	17	1.134824652	8.580621337890648	95.8176436531797	648.71078125	0.5217120051383972	1.5064280079582297	70.88484954833984	225.5908409
2020-07-29	18	0.668473219	8.331079101562523	96.03463399425904	648.777578125	0.3188773989677429	1.467757716879787	67.67374420166016	132.8852306
2020-07-29	19	0.212800168	8.530145263671898	96.48151083709153	649.2450390625	0.23891404271125793	1.316451699797881	70.751708984375	42.30236684
2020-07-29	20	0.000367082	8.892175292968773	95.53415384876789	649.2033203125	0.24866685271263123	1.1948409421580621	73.46472930908203	0.072971869
2020-07-29	21	0	9.052270507812523	96.04907467305085	649.72921875	0.1774802803993225	1.0714972074189817	61.81074905395508	0
2020-07-29	22	0	7.811822509765648	99.56486684156656	649.854453125	0.12091919779777527	0.8676005731302525	64.70496368408203	0
2020-07-29	23	0	7.970483398437523	98.8690653892481	649.72921875	0.24964287877082825	0.7652418852717204	67.198974609375	0
2020-07-30	0	0	8.142114257812523	99.58873015632702	649.6373828125	0.41444599628448486	0.6722457528290943	78.29444885253906	0
2020-07-30	1	0	8.218560791015648	98.94495978687472	649.1448828125	0.3022998571395874	0.5852791775384969	84.28527069091797	0
2020-07-30	2	0	8.358483886718773	97.71755083019443	649.11984375	0.6085038185119629	0.4066559170234896	86.66240692138672	0
2020-07-30	3	0	8.295007324218773	99.02194858715282	648.7024609375	0.8415691554546356	0.26985978631498925	82.43238067626953	0
2020-07-30	4	0	8.218560791015648	99.2603319329941	648.7441796875	0.9215325117111206	0.2269788580644753	74.08653259277344	0
2020-07-30	5	0	8.926782226562523	99.993818069428	648.6857421875	0.9117815643548965	0.4025928677945005	242.8116912841797	0
2020-07-30	6	0.006365012	8.922448730468773	100.0	648.8109765625	0.9771175682544708	0.3316976853683381	124.09293365478516	1.709726854
2020-07-30	7	0.102417465	8.821496582031273	99.99319421899146	649.053046875	1.2657660990953445	0.5460107312979022	92.60025024414062	27.51069473
2020-07-30	8	0.427682676	8.654168701171898	99.99669579545898	649.0780859375	1.1780019849538803	0.5896631588248237	93.56204986572266	114.881261
2020-07-30	9	0.54906733	9.757623291015648	96.55505606709008	649.3702734375	1.3262275606393814	0.49201251951450864	104.31644439697266	147.4867951
2020-07-30	10	1.360048993	9.806665039062523	91.13443338239851	649.6541015625	0.9790677577257156	0.39538233445327536	102.86708068847656	365.3272674
2020-07-30	11	1.563343143	9.558557128906273	90.95982015957907	649.4203515625	1.15947425365448	0.40310299489062795	85.50603485107422	419.934783
2020-07-30	12	1.575622967	10.421105957031273	86.9539151731436	649.61234375	1.420818269252777	0.7161047771544999	85.25249481201172	423.2333072
2020-07-30	13	1.693671923	9.848474121093773	88.96791013021735	649.0948046875	1.7133690416812897	1.282547465979919	76.08544158935547	454.9428284
2020-07-30	14	1.782820114	9.522515869140648	90.05323985556674	649.1532421875	0.9390860795974731	1.3527684053330957	63.05725860595703	478.8892196
2020-07-30	15	1.576931859	9.728753662109398	91.72099389375768	649.0446875	1.2082327157258987	1.4077967445309165	69.87376403808594	423.584893
2020-07-30	16	1.493201079	9.769158935546898	94.03536853363205	648.6941015625	1.191653311252594	1.4520248242037452	64.686279296875	401.0936907
2020-07-30	17	1.177039728	9.724450683593773	95.99079341737693	649.520546875	0.433947890996933	1.5254931355745165	70.81859588623047	316.1685424
2020-07-30	18	1.378016513	10.301416015625023	92.04441196462211	648.794296875	0.1384727656841278	1.7640567741160027	68.91268920898438	370.1535827
2020-07-30	19	0.518799535	10.258142089843773	92.7673557114057	649.7041796875	0.035103410482406616	1.2520965067454393	81.00753021240234	139.3564626
2020-07-30	20	0.000271661	10.243707275390648	94.88228675044897	649.9295703125	0.025354325771331787	0.8893928694728387	76.96150207519531	0.072971854
2020-07-30	21	0	10.494683837890648	95.04597688283043	650.2718359375	0.015601515769958496	0.5641205876554318	99.28453063964844	0
2020-07-30	22	0	9.008996582031273	99.47976883629126	650.6641796875	0.02925470471382141	0.39343997239185774	69.71734619140625	0
2020-07-30	23	0	8.671472167968773	99.75104364252778	650.447109375	0.0068247318267822266	0.19445171104524767	344.9692687988281	0
2020-07-31	0	0	8.508508300781273	99.78394103915969	650.288515625	0.001948326826095581	0.5409939941283176	285.14373779296875	0
2020-07-31	1	0	8.635430908203148	98.45045093302433	649.720859375	0.001948326826095581	0.65843619703202	286.9313659667969	0
2020-07-31	2	0	8.690240478515648	97.6876855645815	649.37859375	0.004872679710388184	0.7835893694344949	287.6230163574219	0
2020-07-31	3	0	8.251733398437523	99.13566088619055	649.336875	0.0009723007678985596	0.8845125330784699	283.04595947265625	0
2020-07-31	4	0	8.423394775390648	98.59365203768542	649.37859375	0.0009723007678985596	0.8278758955744013	278.5815734863281	0
2020-07-31	5	0	7.380548095703148	99.72974571489395	650.0046875	0.001948326826095581	0.7832397958056252	282.98077392578125	0
2020-07-31	6	0.023852058	7.628625488281273	97.25270668948927	649.94625	0.003900378942489624	0.7879790677566202	285.2733459472656	11.13821102
2020-07-31	7	0.346483067	7.441125488281273	98.14128769816168	650.4805078125	0.0029243528842926025	0.7225772549123972	292.0143127441406	161.7974236
2020-07-31	8	1.07351235	8.985925292968773	96.83461329521133	650.5973828125	0.0	0.3760454226424204	36.44844055175781	501.298762
2020-07-31	9	1.695862703	11.606774902343773	80.68826040599835	650.86453125	0.0	1.3178346143557749	68.29488372802734	791.9181118
2020-07-31	10	2.487266608	12.221246337890648	78.82382985039654	650.622421875	0.062409788370132446	1.7640603844383576	70.24911499023438	1161.480509
2020-07-31	11	2.991043813	11.582269287109398	80.78700242616965	650.4805078125	0.2759695053100586	2.0741896497979937	66.7258529663086	1396.729679
2020-07-31	12	3.414991596	11.912561035156273	79.56310181263092	650.2718359375	0.3188773989677429	2.1753502449214355	65.48481750488281	1594.700852
2020-07-31	13	2.917490727	11.078851318359398	84.28443389023926	649.912890625	0.44272467494010925	2.267365611736937	68.00360870361328	1362.382547
2020-07-31	14	2.638002263	11.197137451171898	92.49531835781463	649.94625	0.3510601818561554	2.2778167380210617	68.88493347167969	1231.869636
2020-07-31	15	1.8399363	12.221246337890648	96.7746368914845	649.5121875	1.3252515345811844	2.1548659123900697	73.72100830078125	859.1962533
2020-07-31	16	1.432181462	11.236077880859398	98.18423718795076	649.0780859375	1.020999625325203	2.034720469612376	64.37771606445312	668.7867109
2020-07-31	17	0.930750629	10.070611572265648	98.73182771247183	649.84609375	0.2447664737701416	1.9746780645855415	65.41487884521484	434.6332279
2020-07-31	18	0.779314865	9.591729736328148	97.69410935790017	648.94453125	0.17845258116722107	1.6425189272970209	61.529659271240234	363.9171707
2020-07-31	19	0.156433605	9.992730712890648	95.60914176139799	649.7542578125	0.1511499285697937	1.7225614593790537	66.63533782958984	73.04990271
2020-07-31	20	7.79549E-05	9.883111572265648	97.0086697876145	650.19671875	0.07996335625648499	1.0791839652269184	66.3451919555664	0.036402629
2020-07-31	21	0	9.580194091796898	97.64470910693106	650.6057421875	0.07118657231330872	0.9204533604837367	63.737247467041016	0
2020-07-31	22	0	8.766687011718773	99.48452226057873	650.8227734375	0.06728619337081909	0.9385345626427406	64.48145294189453	0
2020-07-31	23	0	8.939782714843773	98.62012053144417	650.5389453125	0.08288770914077759	1.183519189269537	54.27532196044922	0
2020-08-01	0	0	8.922448730468773	99.36275447153054	650.530625	0.042904168367385864	1.1752785957351406	53.38768768310547	0
2020-08-01	1	0	9.024865722656273	98.43447740860279	650.0380859375	0.07703527808189392	1.0649941337446154	58.865684509277344	0
2020-08-01	2	0	8.831597900390648	98.76489587013427	649.78765625	0.07703527808189392	0.7345347309691485	60.578941345214844	0
2020-08-01	3	0	8.429162597656273	99.45966870432127	649.345234375	0.05948171019554138	0.6523774339274249	57.56003952026367	0
2020-08-01	4	0	8.544549560546898	99.20557545241735	649.211640625	0.026326626539230347	0.6092139635386971	43.09514617919922	0
2020-08-01	5	0	8.749383544921898	98.45306159443265	649.520546875	0.08386373519897461	0.5347717239070187	29.888452529907227	0
2020-08-01	6	0.017678812	8.835931396484398	97.73336171254667	649.386953125	0.04583224654197693	0.5932008996683368	30.877254486083984	6.036112662
2020-08-01	7	0.199043724	8.804193115234398	97.5748398035706	649.578984375	0.031203031539916992	0.5323588283169162	23.723201751708984	67.95990307
2020-08-01	8	0.962797267	9.800897216796898	90.38577762942003	649.562265625	0.033155083656311035	0.47493678486756347	17.965028762817383	328.7298275
2020-08-01	9	1.18969091	12.248651123046898	80.49205689907689	649.8126953125	0.04973262548446655	0.18118218166141606	27.22925567626953	406.1985852
2020-08-01	10	2.35722789	12.568872070312523	78.36600366950103	649.49546875	0.160902738571167	0.32302408329462684	43.25645446777344	804.833109
2020-08-01	11	2.723012427	12.124597167968773	81.48111761535951	649.6290625	0.17552822828292847	0.7989554910043626	69.9574966430664	929.7236669
2020-08-01	12	1.902457817	13.090997314453148	75.00883496163272	649.462109375	0.3179013729095459	0.903700310239508	48.39189529418945	649.560039
2020-08-01	13	1.620826541	12.627984619140648	77.00431635036392	649.22	0.5724206566810608	0.8591027531819108	52.41861343383789	553.4020998
2020-08-01	14	2.529897615	11.833245849609398	82.64386390652673	648.9779296875	1.1653248220682144	0.9594595524148009	71.43619537353516	863.7880842
2020-08-01	15	2.229972966	11.989007568359398	83.24866762407873	648.76921875	1.3603586703538895	1.2105443743862088	74.94901275634766	761.3842018
2020-08-01	16	1.393817096	11.746697998046898	87.22755818418361	648.5271484375	2.1034367382526398	1.168499977832594	84.36995697021484	475.8938038
2020-08-01	17	0.83480227	10.875482177734398	90.55840388767933	649.2450390625	1.0122228413820267	1.2678535529177597	68.83748626708984	285.0282357
2020-08-01	18	0.582694995	10.853845214843773	90.56393791543891	649.2533984375	0.36276131868362427	1.0985924663490678	68.2388687133789	198.9507364
2020-08-01	19	0.124379671	11.097619628906273	90.45148654480002	649.6958203125	0.3130286931991577	0.7343881089195705	73.01799011230469	42.46720377
2020-08-01	20	0	11.328393554687523	93.3964374629604	650.18	0.3764145076274872	0.5444156960656198	76.34996795654297	0
2020-08-01	21	0	11.263482666015648	94.28624380953828	650.639140625	0.7411260157823563	0.1862845141874532	72.08868408203125	0
2020-08-01	22	0	9.373925781250023	99.94908666132083	650.7058984375	1.067807897925377	0.2741229212255207	93.31951141357422	0
2020-08-01	23	0	9.583093261718773	99.58685481578804	650.555625	1.3944897800683975	0.18697956032759402	97.30738067626953	0
2020-08-02	0	0	9.972528076171898	99.38223498121911	650.463828125	1.4666523784399033	0.4143295794720791	37.84043502807617	0
2020-08-02	1	0	10.356225585937523	98.06834527025342	650.0965234375	1.4978572726249695	0.4274320202463118	28.495248794555664	0
2020-08-02	2	0	10.477380371093773	97.17378892265295	649.6875	2.1990034729242325	0.4688873211012321	351.42474365234375	0
2020-08-02	3	0	9.714349365234398	98.45120990358247	649.45375	2.0263977348804474	0.48483909578392514	316.5400085449219	0
2020-08-02	4	0	9.740319824218773	98.18325732267252	649.2533984375	1.5748962759971619	0.27534360029658395	286.6824951171875	0
2020-08-02	5	0	9.894647216796898	93.85782277370748	649.78765625	0.7850080728530884	0.3283495640567178	15.550833702087402	0
2020-08-02	6	0.024242697	10.008599853515648	93.15338679165876	650.0380859375	1.041477546095848	0.51174529221493	22.858850479125977	5.709978139
2020-08-02	7	0.308954142	10.014367675781273	87.80106681404148	650.054765625	0.8298661559820175	0.4185432646238515	34.958473205566406	72.76918773
2020-08-02	8	0.783472688	9.660974121093773	86.78865602438843	649.90453125	1.0512303560972214	0.5301519902657996	43.50139236450195	184.5344126
2020-08-02	9	0.964985382	12.542901611328148	78.12028227068186	650.054765625	1.2911222875118256	0.9485127149821383	56.683013916015625	227.2868136
2020-08-02	10	1.260464265	11.740930175781273	79.96818954058737	649.94625	0.6933435797691345	1.1437232525626144	73.78919219970703	296.8821203
2020-08-02	11	2.391498427	11.762567138671898	80.33863706070025	649.896171875	0.9254328906536102	1.5891006945226447	78.22672271728516	563.2790581
2020-08-02	12	2.035699048	13.685266113281273	74.99047636184073	649.6958203125	0.9010545909404755	1.7062718563426518	71.73270416259766	479.4762269
2020-08-02	13	4.658670161	14.343011474609398	73.32148403237497	649.2533984375	0.596802681684494	1.8618754378583857	70.55375671386719	1097.27496
2020-08-02	14	6.009924279	13.865563964843773	72.74825462203943	648.96125	1.6958154737949371	1.7925650674337112	57.5452880859375	1415.541172
2020-08-02	15	3.704413244	15.297875976562523	69.89749261675294	648.76921875	1.755300909280777	1.7510843087317292	74.44495391845703	872.5150639
2020-08-02	16	3.327861785	15.182489013671898	69.37456464929318	648.1932421875	0.34618377685546875	1.9596280523179512	79.03661346435547	783.8244135
2020-08-02	17	2.176058678	12.868890380859398	82.5961641244645	648.4687109375	0.2184361219406128	1.7866168923965147	67.27944946289062	512.5356842
2020-08-02	18	1.202396336	12.348168945312523	83.78077574208062	648.543828125	0.08678808808326721	1.5689354346121647	75.92381286621094	283.205152
2020-08-02	19	0.470558869	12.463555908203148	84.38113105364566	648.5772265625	0.02827867865562439	1.4027048334495074	69.71144104003906	110.8325865
2020-08-02	20	0	12.214013671875023	87.16589624303354	649.1365234375	0.007800757884979248	1.2873897760210684	67.27828979492188	0
2020-08-02	21	0	11.668786621093773	89.73092445557673	649.5372265625	0.02047792077064514	1.0596347716729224	74.96916198730469	0
2020-08-02	22	0	9.124414062500023	99.54047125440522	649.37859375	0.03022700548171997	1.0091739034457896	61.63373565673828	0
2020-08-02	23	0	9.604730224609398	97.00437483256064	649.520546875	0.062409788370132446	1.302801010592832	59.0870475769043	0
2020-08-03	0	0	9.624902343750023	98.14169629679601	649.49546875	0.035103410482406616	1.1068409012284224	67.19308471679688	0
2020-08-03	1	0	9.920617675781273	96.85101200966145	649.2533984375	0.034127384424209595	0.8579692049590216	72.49998474121094	0
2020-08-03	2	0	9.806665039062523	96.742038606683	648.844375	0.032179057598114014	0.4649772755869105	72.68819427490234	0
2020-08-03	3	0	9.026330566406273	97.59054170122019	648.59390625	0.0185258686542511	0.2838638759166511	48.044986724853516	0
2020-08-03	4	0	8.805627441406273	97.25600830160847	648.5855859375	0.015601515769958496	0.3485014972903501	311.5829162597656	0
2020-08-03	5	0	9.483544921875023	95.78066926790626	648.5772265625	0.0185258686542511	0.7956684080535726	41.47710037231445	0
2020-08-03	6	0.020432768	9.326348876953148	94.67557612360243	648.4770703125	0.001948326826095581	0.6043073568530255	33.455501556396484	8.877778003
2020-08-03	7	0.482334807	8.957086181640648	94.25016985075129	649.069765625	0.007800757884979248	0.5979030686711014	2.9330482482910156	209.5683386
2020-08-03	8	1.214677956	8.975823974609398	93.39387465674194	648.96125	0.003900378942489624	0.5086300233677341	36.04705047607422	527.7621214
2020-08-03	9	2.133852274	13.314569091796898	75.27113197261	649.0446875	0.02925470471382141	0.9079319495453665	59.00140380859375	927.1316711
2020-08-03	10	2.742469	14.289636230468773	68.68562921974049	649.103125	0.12871995568275452	1.321656831040795	58.67638397216797	1191.567897
2020-08-03	11	3.078530607	14.041558837890648	68.4959753781605	648.8526953125	0.16772747039794922	1.6703746080148785	55.7867546081543	1337.582391
2020-08-03	12	4.129369563	15.804162597656273	62.776418403093246	648.660703125	0.21941214799880981	1.8586352264554082	59.64727020263672	1794.158551
2020-08-03	13	3.801995561	15.680108642578148	66.8909163259708	648.00125	0.27499720454216003	1.9177601858532018	58.58780288696289	1651.918711
2020-08-03	14	3.090140721	14.994989013671898	73.49807310950428	647.66734375	0.27792155742645264	2.1120475273974595	60.190284729003906	1342.626837
2020-08-03	15	2.871236467	15.224328613281273	73.98671718632671	647.2165625	0.9556636214256287	2.147365260358265	64.50253295898438	1247.515724
2020-08-03	16	1.839269911	15.312310791015648	79.80973471972551	646.88265625	1.4666523784399033	2.069812718846209	71.76885986328125	799.1393813
2020-08-03	17	1.331722049	14.611291503906273	95.00020031541679	646.6823046875	0.35593658685684204	1.802806432930896	60.100154876708984	578.6162912
2020-08-03	18	0.887031876	13.210717773437523	90.17307407219369	646.59046875	0.8064620196819305	2.106716476458131	66.2272720336914	385.4040673
2020-08-03	19	0.232036438	12.897729492187523	88.75129034261032	646.916015625	0.12481957674026489	1.368615097907346	75.14251708984375	100.8168811
2020-08-03	20	0	13.310266113281273	88.09236058045053	647.500390625	0.07216259837150574	1.4916022115971104	71.32999420166016	0
2020-08-03	21	0	13.160241699218773	89.87740374767817	648.2933984375	0.18332898616790771	1.467185214877592	67.62281799316406	0
2020-08-03	22	0	11.045678710937523	96.37112206097416	648.3518359375	0.18820539116859436	1.1972912931030129	72.90646362304688	0
2020-08-03	23	0	11.365899658203148	93.97831513578245	648.401953125	0.21453574299812317	1.421007060034603	62.48664474487305	0
2020-08-04	0	0	11.260614013671898	95.98480176045109	648.326796875	0.144321471452713	1.3409581356326008	64.77820587158203	0
2020-08-04	1	0	11.253381347656273	94.99659590769495	648.034609375	0.10336562991142273	1.1544984369366624	63.7780647277832	0
2020-08-04	2	0	11.244744873046898	95.27393271647136	647.80921875	0.1384727656841278	0.8487393205002297	54.872474670410156	0
2020-08-04	3	0	10.586999511718773	95.8445183913235	647.55046875	0.10628998279571533	0.569346877036076	30.150815963745117	0
2020-08-04	4	0	10.501885986328148	95.4865603449175	647.5671484375	0.07216259837150574	0.4762953221452542	348.42669677734375	0
2020-08-04	5	0	10.561029052734398	96.20817665948034	647.366796875	0.051680952310562134	0.16010286153833497	54.9720344543457	0
2020-08-04	6	0.016094629	10.210534667968773	96.88546940106666	647.84265625	0.016577541828155518	0.30600945683579794	291.2040100097656	8.579007383
2020-08-04	7	0.302954612	10.217736816406273	94.42227540022724	648.1932421875	0.003900378942489624	0.6774119864648993	281.95672607421875	161.4855368
2020-08-04	8	0.994011792	10.845178222656273	90.5982945114692	647.876015625	0.0	0.3985275296958666	300.3953857421875	529.8434866
2020-08-04	9	1.972232565	15.854638671875023	65.86863837513862	647.951171875	0.027302652597427368	0.45841201762896033	20.26744270324707	1051.269801
2020-08-04	10	2.409559876	16.167657470703148	63.242696401451035	648.0596875	0.13652071356773376	0.881753242201727	46.22939682006836	1284.380745
2020-08-04	11	2.974283375	16.373925781250023	62.397900576379804	647.951171875	0.3413073718547821	1.3161723078700263	54.505104064941406	1585.398369
2020-08-04	12	2.867372353	17.812005615234398	57.08184031944003	647.6840234375	0.14237314462661743	1.664466273548825	55.77192687988281	1528.411008
2020-08-04	13	2.69288832	17.048974609375023	60.775551560985285	647.5671484375	0.16187503933906555	1.7619123671601558	51.68088912963867	1435.404839
2020-08-04	14	2.208663851	16.179193115234398	66.29638837051006	647.2416015625	0.09264051914215088	1.8845877920094634	55.19668197631836	1177.296049
2020-08-04	15	2.365839662	16.534020996093773	70.23542412618868	647.02453125	0.25256723165512085	2.000457158562082	53.941707611083984	1261.076323
2020-08-04	16	1.662279907	15.776757812500023	74.77225019810413	646.8909765625	0.596802681684494	1.96009266310302	58.632347106933594	886.0540579
2020-08-04	17	0.788196107	13.496331787109398	85.84809310373618	647.441953125	0.34813210368156433	1.4925680603841511	67.53141021728516	420.136438
2020-08-04	18	0.476182072	13.709802246093773	82.82372667012328	646.7323828125	0.0702105462551117	2.0832467228692813	56.50062561035156	253.8219078
2020-08-04	19	0.204969722	13.549707031250023	86.60226671616739	646.690625	0.06435811519622803	1.6132072698956963	64.09068298339844	109.2561203
2020-08-04	20	0	13.092462158203148	89.6924053336253	647.391875	0.13262033462524414	1.3833715048201585	87.7904052734375	0
2020-08-04	21	0	12.981378173828148	89.31862627266248	647.9177734375	0.062409788370132446	1.0920348889181732	81.4114761352539	0
2020-08-04	22	0	11.557733154296898	97.876989993648	648.6440234375	0.10434165596961975	1.3130935696704025	54.462276458740234	0
2020-08-04	23	0	11.990441894531273	97.03831695563365	648.5772265625	0.20380690693855286	1.2417316914097123	58.7284049987793	0
2020-08-05	0	0	11.983239746093773	97.07498922002087	648.62734375	0.4885569214820862	1.017303443221506	56.36368179321289	0
2020-08-05	1	0	12.290460205078148	95.5001257318406	648.4687109375	0.7850080728530884	0.9066478286457049	47.124176025390625	0
2020-08-05	2	0	12.345300292968773	95.0092419027667	648.226640625	0.861072912812233	0.7113689793522939	36.423622131347656	0
2020-08-05	3	0	11.860650634765648	95.53827678513059	647.9594921875	0.8152388036251068	0.5526876223782489	356.4710693359375	0
2020-08-05	4	0	11.921228027343773	94.8896152467707	647.92609375	0.5880258977413177	0.601631099818928	313.12164306640625	0
2020-08-05	5	0	12.064019775390648	95.06501846005219	647.884375	0.21355971693992615	0.42539967171267645	318.4393615722656	0
2020-08-05	6	0.014655597	11.948632812500023	93.6384062141035	648.39359375	0.026326626539230347	0.4797358025085157	328.10174560546875	7.398681684
2020-08-05	7	0.325804386	11.996209716796898	91.06424977805099	648.7525390625	0.009749084711074829	0.5249310061794541	322.2752990722656	164.47798
2020-08-05	8	0.961556757	12.906365966796898	85.44610294127935	648.6941015625	0.032179057598114014	0.3017676760103271	6.994622230529785	485.4290477
2020-08-05	9	1.793724386	15.910913085937523	70.1340199379751	649.0780859375	0.062409788370132446	0.6206593062648882	40.97585678100586	905.5377275
2020-08-05	10	2.350192001	16.503747558593773	65.32875667781141	649.2784375	0.10824203491210938	0.7352607721138228	50.707763671875	1186.462949
2020-08-05	11	2.528622078	16.490747070312523	65.30604878694693	648.994609375	0.13652071356773376	1.0243996574117324	59.751243591308594	1276.540983
2020-08-05	12	2.45905599	18.849084472656273	56.688371004078405	648.894453125	0.14334917068481445	1.2843476167048842	51.484169006347656	1241.421475
2020-08-05	13	3.055136175	18.761102294921898	59.15158165274922	648.8526953125	0.19990652799606323	1.5560372149591708	57.65827178955078	1542.344572
2020-08-05	14	2.753627895	18.064416503906273	63.10106104790537	648.6356640625	0.20771101117134094	1.7299444624369653	55.54396057128906	1390.132156
2020-08-05	15	2.535308418	18.058648681640648	66.36925219760205	648.602265625	0.273045152425766	1.756087046986116	44.862525939941406	1279.916492
2020-08-05	16	1.532415449	17.884118652343773	70.48370204812811	648.3601953125	0.4378482699394226	1.669834433383703	63.63820266723633	773.6194112
2020-08-05	17	0.906329663	14.318505859375023	88.1378392927119	648.936171875	0.12384355068206787	2.0547539776498214	62.054012298583984	457.5483894
2020-08-05	18	0.608029066	14.295404052734398	88.40561432063964	648.8109765625	0.12189522385597229	1.7592352262909097	62.451515197753906	306.9553291
2020-08-05	19	0.148956177	14.581018066406273	85.45342708406827	648.560546875	0.15017390251159668	1.7003535534877932	63.66446304321289	75.19853053
2020-08-05	20	0	14.866601562500023	88.24825876954017	649.0446875	0.08776411414146423	1.4251042605693147	70.25531005859375	0
2020-08-05	21	0	15.100274658203148	90.17880908851193	650.113203125	0.2798698842525482	1.2715520838268006	71.22428894042969	0
2020-08-05	22	0	12.763574218750023	96.56855828296513	650.5973828125	0.3374069929122925	1.3243694184918233	61.31550216674805	0
2020-08-05	23	0	13.303033447265648	94.32255968223356	650.4721875	0.16285106539726257	1.2932444201448356	66.09955596923828	0
2020-08-06	0	0	12.710198974609398	96.38574932679249	650.2634765625	0.21648406982421875	1.0366028203778146	65.79035949707031	0
2020-08-06	1	0	13.216485595703148	95.31388756283562	649.8711328125	0.27499720454216003	0.9073037365521448	52.71216583251953	0
2020-08-06	2	0	13.350640869140648	94.34710595686752	649.6373828125	0.15895068645477295	0.6141650352998035	41.122047424316406	0
2020-08-06	3	0	12.668389892578148	94.36510823074738	649.43703125	0.15212595462799072	0.4000388216713792	14.374035835266113	0
2020-08-06	4	0	12.316430664062523	93.98046809085076	649.5873046875	0.043880194425582886	0.6417243337136261	293.4166259765625	0
2020-08-06	5	0	12.870324707031273	95.22379344624406	649.103125	0.005848705768585205	1.011024141567561	267.97943115234375	0
2020-08-06	6	0.017367085	12.702996826171898	93.57067031606296	649.35359375	0.0009723007678985596	1.066188366876835	272.97381591796875	9.091051716
2020-08-06	7	0.388600166	12.436151123046898	92.70311610638652	649.67078125	0.0	0.9777956939562685	284.22052001953125	203.4183736
2020-08-06	8	1.379334771	13.415551757812523	88.35826496072585	649.8711328125	0.0	0.5173636981462312	292.4639587402344	722.0327232
2020-08-06	9	2.442362355	17.820642089843773	67.96618303589	650.1215625	0.05558133125305176	0.4694652611264626	20.436546325683594	1278.489877
2020-08-06	10	2.799606092	18.318261718750023	64.11190217548832	650.029765625	0.1482255756855011	0.7418780359548662	58.510353088378906	1465.494275
2020-08-06	11	2.889056216	18.267785644531273	63.42343606119839	649.90453125	0.16577541828155518	1.1441725841268058	67.11981964111328	1512.318235
2020-08-06	12	2.786865969	20.115502929687523	57.233285820377	649.9212109375	0.15895068645477295	1.5111474754667162	64.58539581298828	1458.825273
2020-08-06	13	2.861181439	19.180841064453148	64.0270785123046	649.603984375	0.22721290588378906	1.6985912862943573	68.48947143554688	1497.726781
2020-08-06	14	2.206167753	17.360528564453148	74.90008488581891	649.562265625	0.628981739282608	1.6741322890328527	54.55572509765625	1154.850399
2020-08-06	15	1.703927247	16.800866699218773	82.35931774680243	648.59390625	0.3929920494556427	1.7283664125406164	59.890804290771484	891.9453464
2020-08-06	16	1.153063798	17.369165039062523	81.13968058063386	648.4770703125	0.8874014019966125	1.616598035225333	64.34357452392578	603.5879117
2020-08-06	17	0.925745236	15.315179443359398	87.56042847608023	649.29515625	0.8591208606958389	1.2389971780573306	49.735111236572266	484.5947249
2020-08-06	18	0.343630922	14.981988525390648	84.7428718850584	648.76921875	0.14529749751091003	1.206291931343717	79.32784271240234	179.8785728
2020-08-06	19	0.114455621	14.664666748046898	84.07230758809338	649.3619140625	0.09458884596824646	0.8565536911064136	67.54225158691406	59.91344938
2020-08-06	20	0	15.094506835937523	83.94564172301561	649.4871484375	0.04485622048377991	0.6393775377642146	80.48098754882812	0
2020-08-06	21	0	14.797357177734398	86.18688325946643	649.804375	0.07118657231330872	1.0063805696720831	44.504913330078125	0
2020-08-06	22	0	13.070825195312523	94.43690278646561	649.9379296875	0.26524439454078674	0.6396022175146154	29.156326293945312	0
2020-08-06	23	0	12.749169921875023	93.6674457965886	649.7125390625	0.8961781859397888	0.18181455670625035	238.5107879638672	0
2020-08-07	0	0	12.860223388671898	95.03013101082416	649.4787890625	0.027302652597427368	0.5924552030427496	38.655609130859375	0
2020-08-07	1	0	12.690026855468773	95.92887798631075	649.228359375	0.0214502215385437	0.48788190688066113	18.867250442504883	0
2020-08-07	2	0	12.863122558593773	95.03043175933982	648.9028125	1.042453572154045	0.29936799652084356	353.672607421875	0
2020-08-07	3	0	11.693322753906273	96.59024117481823	648.45203125	0.29059872031211853	0.6287962746986389	279.22406005859375	0
2020-08-07	4	0	11.520227050781273	96.21330181763003	648.1264453125	0.1384727656841278	0.9477338139820358	277.007568359375	0
2020-08-07	5	0	11.316857910156273	97.3849722715631	648.3685546875	0.10628998279571533	1.0440785380840785	272.33074951171875	0
2020-08-07	6	0.021568699	11.139428710937523	96.76864562688347	649.00296875	0.09264051914215088	0.6280516094176369	280.9759216308594	5.063144977
2020-08-07	7	0.400093676	11.452447509765648	96.9752440247359	649.345234375	0.9254328906536102	0.2951630459632875	313.09033203125	93.92000416
2020-08-07	8	1.18495407	12.237115478515648	96.37512279719455	649.578984375	0.9069051593542099	0.521426520466482	318.00335693359375	278.162085
2020-08-07	9	1.557346811	14.674768066406273	90.01661106580357	649.7125390625	0.5714483559131622	0.6538147715962724	289.7026062011719	365.5794321
2020-08-07	10	1.613313262	14.366082763671898	90.59905966901832	649.6373828125	0.37836283445358276	0.3592349708152917	33.795867919921875	378.7172788
2020-08-07	11	2.46160865	14.549279785156273	92.05955793532435	649.3118359375	0.7889103144407272	1.0820190318439826	80.2706298828125	577.8504095
2020-08-07	12	2.751214835	15.737817382812523	87.28371048032247	648.877734375	1.2560151517391205	1.7041587498252073	75.6585464477539	645.8340237
2020-08-07	13	3.201053834	16.036401367187523	83.54363230787719	649.2533984375	1.6850903630256653	1.7221285611053028	80.6512680053711	751.4314953
2020-08-07	14	2.657446616	14.904107666015648	79.99187724911883	648.4603515625	2.387210726737976	1.698284944633221	61.18332290649414	623.8223998
2020-08-07	15	1.96247401	13.451623535156273	86.34111950470631	648.285078125	1.0941382497549057	1.7915684962520482	65.76029205322266	460.6810308
2020-08-07	16	1.892707024	14.185784912109398	84.8857709655324	648.034609375	0.5802251398563385	1.6296101522790842	80.00945281982422	444.3035772
2020-08-07	17	1.468845475	11.817376708984398	94.37921911052281	647.8509765625	0.6358064711093903	2.2001530547202215	54.287662506103516	344.8041829
2020-08-07	18	0.81492625	11.573602294921898	93.29438218104359	648.1932421875	1.501757651567459	1.4240880151792978	98.3453598022461	191.2998914
2020-08-07	19	0.06182763	11.788507080078148	94.78944545247458	649.128203125	0.48075616359710693	1.1558907816276216	82.2850570678711	14.51372926
2020-08-07	20	0	11.896691894531273	93.85001748642759	649.2033203125	0.5977749824523926	1.1695755333813276	59.13079071044922	0
2020-08-07	21	0	11.667352294921898	93.72703804776175	649.5455859375	0.6523877382278442	0.9399035996647782	83.11590576171875	0
2020-08-07	22	0	11.279351806640648	95.51094876809807	649.67078125	0.5314648151397705	0.8313182235878883	86.25318145751953	0
2020-08-07	23	0	11.459649658203148	95.52472540232323	649.5288671875	0.4154182970523834	0.9571074673217747	57.933101654052734	0
2020-08-08	0	0	11.125024414062523	96.2397290897459	649.3953125	0.5363412201404572	0.901718374856679	63.499881744384766	0
2020-08-08	1	0	11.224542236328148	95.77464882578644	648.9779296875	0.6016790866851807	0.8766730448687146	63.478004455566406	0
2020-08-08	2	0	11.296655273437523	95.345801211002	648.5855859375	0.42907148599624634	0.872226401183383	65.49253845214844	0
2020-08-08	3	0	11.401940917968773	95.6011823460008	648.5355078125	0.36470964550971985	0.9021599760047757	63.44369125366211	0
2020-08-08	4	0	11.378869628906273	95.80340285360268	648.3685546875	0.24086609482765198	0.9703439620816194	62.44939041137695	0
2020-08-08	5	0	11.585137939453148	92.4167363856625	648.618984375	0.29449909925460815	1.1080618315720485	56.10832214355469	0
2020-08-08	6	0.008076957	11.332727050781273	93.57976503717396	648.65234375	0.36470964550971985	1.0675597751376253	44.211280822753906	2.701885595
2020-08-08	7	0.131708476	10.950494384765648	93.71895331111372	648.9779296875	0.5178116261959076	1.0412119818314292	43.968772888183594	44.05882579
2020-08-08	8	0.379778043	10.248040771484398	94.17552140081614	649.00296875	0.5509667098522186	1.1280508730977141	29.812925338745117	127.0425043
2020-08-08	9	0.580754974	12.415979003906273	83.54762283634153	649.053046875	0.4641786217689514	1.0896259767401735	38.462615966796875	194.2728592
2020-08-08	10	1.249987273	12.466455078125023	81.36071979536571	648.9194921875	0.28474628925323486	1.214841135406535	57.125999450683594	418.1429561
2020-08-08	11	2.04579945	13.053491210937523	77.14944438506282	648.994609375	0.11994317173957825	1.328586311152015	59.99710464477539	684.3562713
2020-08-08	12	3.809421596	14.990655517578148	69.5010450494405	648.6857421875	0.2311132848262787	1.5564608820385064	65.85493469238281	1274.31922
2020-08-08	13	4.553967003	14.839196777343773	71.51965652002346	648.59390625	0.2769455313682556	1.5418378334645977	64.76107025146484	1523.38289
2020-08-08	14	2.866220596	14.853631591796898	70.42149959616194	648.1431640625	0.22428855299949646	1.8402259387859212	73.10409545898438	958.8017243
2020-08-08	15	2.44115201	14.503106689453148	72.06141578694732	647.992890625	0.37543848156929016	1.7077787031003469	69.71118927001953	816.6087284
2020-08-08	16	1.803099321	13.992517089843773	72.6081841308545	647.72578125	0.6367824971675873	1.666432068357392	59.005615234375	603.1687654
2020-08-08	17	1.161354661	11.911126708984398	86.22671057135413	648.4102734375	0.5870498716831207	1.367486159895612	51.66209411621094	388.4937723
2020-08-08	18	0.713862468	11.931329345703148	82.92556140886809	647.892734375	0.04095584154129028	0.8118427403318383	67.59697723388672	238.7996814
2020-08-08	19	0.342279846	12.153436279296898	84.00617230757798	648.2433203125	0.017549842596054077	0.9572647001582703	55.675960540771484	114.498691
2020-08-08	20	0	11.765435791015648	86.26758842816457	648.660703125	0.017549842596054077	0.8690138896903127	52.34568405151367	0
2020-08-08	21	0	11.562066650390648	90.24226312367132	649.4203515625	0.03705546259880066	0.9276820620602384	61.622642517089844	0
2020-08-08	22	0	9.770593261718773	96.93811509963454	649.462109375	0.05558133125305176	0.6940884791953914	57.039241790771484	0
2020-08-08	23	0	9.577325439453148	98.95132778422234	649.5372265625	0.013649463653564453	0.38374327519215606	25.96738624572754	0
2020-08-09	0	0	9.774926757812523	97.3308494264135	649.286796875	0.005848705768585205	0.4411901798387947	325.09246826171875	0
2020-08-09	1	0	10.236505126953148	95.69662789635166	648.7608984375	0.001948326826095581	0.6707583367708182	293.6311950683594	0
2020-08-09	2	0	10.184564208984398	96.05780780374654	648.543828125	0.001948326826095581	0.8843305548308581	281.08343505859375	0
2020-08-09	3	0	9.676843261718773	96.88865576651628	648.04296875	0.0	0.9781367865586865	279.30401611328125	0
2020-08-09	4	0	9.461907958984398	97.81445399597814	648.1348046875	0.0	0.8953146501040392	287.1448669433594	0
2020-08-09	5	0	9.613366699218773	95.41912155258295	648.62734375	0.0	0.8776935943656453	288.79058837890625	0
2020-08-09	6	0.011380986	8.951318359375023	95.15337086604379	648.26	0.001948326826095581	0.9301161299316071	288.2716369628906	5.46608588
2020-08-09	7	0.26714026	9.698480224609398	91.98054709010299	648.618984375	0.005848705768585205	0.9870889766857093	279.1607360839844	128.3027369
2020-08-09	8	0.677522819	10.255242919921898	87.26108038169716	648.4353125	0.008773058652877808	0.6451290227434321	261.5347900390625	325.4022136
2020-08-09	9	1.595171998	14.847863769531273	64.09878288995105	648.5772265625	0.005848705768585205	0.278441633732868	133.8365936279297	766.1328659
2020-08-09	10	1.916458098	14.772851562500023	64.53779387065642	648.5855859375	0.0	0.8151880672159908	89.79529571533203	920.4408911
2020-08-09	11	2.626282876	15.003625488281273	65.42236585957585	648.4603515625	0.0702105462551117	1.3650257913045036	74.06938171386719	1261.357163
2020-08-09	12	2.656697728	16.751824951171898	63.19329624741569	648.226640625	0.05655735731124878	1.5145928970385305	78.44149780273438	1275.964878
2020-08-09	13	2.763112713	16.872979736328148	67.13940838812708	647.7341015625	0.19503384828567505	1.817001740251615	84.97579193115234	1327.074112
2020-08-09	14	2.778782739	16.373925781250023	70.72795988640766	647.2833203125	2.915753051638603	1.7652191934482344	75.70152282714844	1334.600148
2020-08-09	15	2.559881167	15.632531738281273	80.14869157852698	647.5755078125	0.2759695053100586	1.4505539968407	66.07659149169922	1229.465599
2020-08-09	16	1.897983609	15.483941650390648	85.39209615628012	646.665625	0.15602633357048035	1.4533531732713094	57.401363372802734	911.5679213
2020-08-09	17	1.552454559	13.888665771484398	78.95684948937395	647.9678515625	0.032179057598114014	2.0425670046254107	67.48938751220703	745.6164366
2020-08-09	18	0.947599588	13.621820068359398	79.52555583985674	647.3501171875	0.013649463653564453	1.2138571988489777	74.02249145507812	455.1153037
2020-08-09	19	0.31583086	13.882897949218773	82.94732483130804	647.500390625	0.0009723007678985596	1.2187524080507977	56.57902526855469	151.6879698
2020-08-09	20	0	13.103997802734398	87.51123546140998	647.9094140625	0.0	1.0223532142177425	61.7176513671875	0
2020-08-09	21	0	12.124597167968773	91.87701493813486	648.235	0.015601515769958496	0.8883152986487387	52.90148162841797	0
2020-08-09	22	0	10.284082031250023	99.53064254611307	648.4603515625	0.008773058652877808	0.6296571890557212	49.93147277832031	0
2020-08-09	23	0	10.442742919921898	99.30374098861321	648.51046875	0.0029243528842926025	0.6059224879429422	32.6607666015625	0
2020-08-10	0	0	9.984063720703148	99.32499179695287	648.443671875	0.012677162885665894	0.5908726650617458	346.4307861328125	0
2020-08-10	1	0	9.916284179687523	98.43450199312922	647.7925390625	0.005848705768585205	0.8549838637729718	302.99725341796875	0
2020-08-10	2	0	9.588861083984398	97.8284852602486	647.7424609375	0.0	1.1690634744895587	283.5455322265625	0
2020-08-10	3	0	8.967187500000023	97.82576814705149	647.6756640625	0.0	1.3849599050675674	279.157958984375	0
2020-08-10	4	0	9.179223632812523	96.73328058538205	647.775859375	0.0	1.414754574379277	282.7969665527344	0
2020-08-10	5	0	9.114312744140648	94.75060722193096	647.876015625	0.0	1.460275699844689	283.02789306640625	0
2020-08-10	6	0.013303619	8.890740966796898	94.64508533346537	647.78421875	0.0	1.2825385900722093	283.4600524902344	6.60949449
2020-08-10	7	0.379540343	9.019097900390648	92.29026371730659	647.86765625	0.0	1.1590223991610817	283.212890625	188.5629598
2020-08-10	8	1.434097826	10.686517333984398	86.12687932971357	648.093046875	0.0	0.6985504676984864	276.9053039550781	712.4874478
2020-08-10	9	2.6044649	16.532586669921898	62.22917604826475	648.1765625	0.0	0.5887084183466635	78.6733169555664	1293.948374
2020-08-10	10	3.368242396	17.034539794921898	60.5801641563118	648.326796875	0.03803148865699768	1.4064849546081213	64.69990539550781	1673.407758
2020-08-10	11	3.278805128	16.888848876953148	61.20282699325854	648.1431640625	0.10434165596961975	1.6995568349722747	57.13029098510742	1628.9736
2020-08-10	12	3.34495675	18.221643066406273	56.775310247301434	647.892734375	0.21648406982421875	1.988468625677365	58.59695053100586	1661.839001
2020-08-10	13	3.244111629	17.973535156250023	59.20003781230795	647.3000390625	0.16480311751365662	2.080753981482471	65.07421112060547	1611.737201
2020-08-10	14	3.368520486	16.874444580078148	65.65673670360498	647.032890625	1.5924479812383652	2.225892294371935	60.22669219970703	1673.545919
2020-08-10	15	2.528869203	15.460870361328148	71.50432479724546	646.406796875	0.4154182970523834	2.1432377381271537	61.692588806152344	1256.390974
2020-08-10	16	1.664369935	16.428735351562523	68.9214964755908	645.74734375	0.6270334124565125	2.468024349940809	64.16160583496094	826.8910709
2020-08-10	17	1.308978352	13.567010498046898	81.33784389063501	645.7306640625	0.26914477348327637	2.2193233361271583	58.28730773925781	650.3256812
2020-08-10	18	0.828038464	13.565545654296898	84.49604044319628	646.031171875	0.17455220222473145	1.7964106424296915	72.64610290527344	411.3854729
2020-08-10	19	0.199100969	13.722772216796898	88.04417359673833	646.3483984375	0.12189522385597229	1.6419489797773503	71.68209838867188	98.91720006
2020-08-10	20	0	13.839624023437523	88.28544901394359	646.857578125	0.13457238674163818	1.2350207154619177	61.556968688964844	0
2020-08-10	21	0	13.695367431640648	89.53960108398273	646.8659375	0.18430501222610474	1.1929801996913956	63.045135498046875	0
2020-08-10	22	0	11.234643554687523	96.77987019135384	646.7908203125	0.34520775079727173	1.2480452676997167	51.084815979003906	0
2020-08-10	23	0	11.399072265625023	96.29222396770545	646.5654296875	0.4622265696525574	1.1402000652983526	44.47157669067383	0
2020-08-11	0	0	11.560632324218773	95.86330789900768	646.2565625	0.733325257897377	0.9686411871814905	20.11669921875	0
2020-08-11	1	0	11.716394042968773	95.92926121467895	645.855859375	1.3720598071813583	0.8472665915500058	359.7806091308594	0
2020-08-11	2	0	11.788507080078148	95.11242862043305	645.5303125	1.4520250260829926	0.8028653941748009	336.01861572265625	0
2020-08-11	3	0	11.264916992187523	95.78901005851986	645.229765625	1.547589898109436	0.6569504938210927	321.908203125	0
2020-08-11	4	0	11.225976562500023	95.89632376914629	645.146328125	1.2472383677959442	0.5937292472986359	292.9280090332031	0
2020-08-11	5	0	11.080285644531273	95.82203907229518	645.622109375	0.9634643793106079	0.1936019630466425	258.7939758300781	0
2020-08-11	6	0.008845938	11.326959228515648	94.00965002801397	645.471875	0.5919262766838074	0.5155575742810149	355.645263671875	2.547970404
2020-08-11	7	0.181639319	11.163964843750023	94.03326345913085	645.9476953125	0.4905089735984802	0.49048421784729207	322.1918640136719	52.31911211
2020-08-11	8	0.689376517	11.352899169921898	93.30881150548989	645.8391796875	0.33545494079589844	0.39899084378089666	290.5938415527344	198.5669591
2020-08-11	9	0.920403554	12.912164306640648	86.58765696591364	646.03953125	0.23306533694267273	0.31003385503933717	289.94085693359375	265.1116343
2020-08-11	10	2.003123284	13.392480468750023	83.50528926384632	646.089609375	0.28182193636894226	0.37358457263261624	349.8535461425781	576.9765717
2020-08-11	11	2.835036751	14.135308837890648	80.37876714400313	645.98109375	0.36178529262542725	0.45215117571020064	2.3179867267608643	816.5996563
2020-08-11	12	3.532958985	16.180627441406273	70.98115634012305	645.92265625	0.2857223153114319	0.6522029721582288	37.12697219848633	1017.628111
2020-08-11	13	2.51573885	15.703210449218773	68.7611814734854	645.363359375	0.273045152425766	1.0393172397683552	49.69702911376953	724.6295766
2020-08-11	14	3.763974054	15.773889160156273	73.21958328237358	645.25484375	0.6816424429416656	1.533703659996493	60.83552551269531	1084.169339
2020-08-11	15	2.682323868	15.183923339843773	75.4030523978291	644.8875390625	0.2925470471382141	1.7933995679080608	52.90845489501953	772.6124708
2020-08-11	16	2.554837764	14.167047119140648	82.39472535400833	644.8040625	0.48758089542388916	1.8290781032307057	61.73908233642578	735.891568
2020-08-11	17	0.720490772	11.380303955078148	95.7849613953651	645.480234375	0.642634928226471	1.8948868089940818	62.50059127807617	207.5290618
2020-08-11	18	0.264415398	11.189935302734398	97.84549544752454	645.3216015625	0.4466250538825989	1.6700762263515172	64.02024841308594	76.16180743
2020-08-11	19	0.083534946	11.756799316406273	98.84193957696488	645.797421875	0.595826655626297	1.3921998902768604	77.03386688232422	24.06127841
2020-08-11	20	0	12.232781982421898	97.34813245413343	646.1814453125	1.1107157915830612	1.2600196924652718	68.21617889404297	0
2020-08-11	21	0	12.175073242187523	97.4545001305477	646.481953125	1.0014958679676056	1.1146373029208498	72.55667114257812	0
2020-08-11	22	0	11.238977050781273	99.80025816501342	646.7323828125	1.146797090768814	1.1547029114139293	73.0264663696289	0
2020-08-11	23	0	11.249047851562523	99.28922572251874	646.799140625	1.3106241822242737	1.2222618853503298	72.5387191772461	0
2020-08-12	0	0	11.107690429687523	99.2554332560191	646.440234375	1.4081411063671112	1.005055805333658	72.54344177246094	0
2020-08-12	1	0	11.244744873046898	98.56767738133067	646.1146484375	1.3135503977537155	0.9908291693981439	69.31778717041016	0
2020-08-12	2	0	11.273583984375023	98.388980602934	645.622109375	1.7133690416812897	0.8942096206008922	70.29554748535156	0
2020-08-12	3	0	10.666314697265648	99.99715441093785	645.4969140625	1.6100015491247177	0.5363750654001447	54.5115966796875	0
2020-08-12	4	0	10.650476074218773	100.0	645.2214453125	1.4900565147399902	0.25851329189626393	14.669121742248535	0
2020-08-12	5	0	10.807672119140648	100.0	646.0645703125	1.3564582914113998	0.860673047399346	20.204469680786133	0
2020-08-12	6	0.012953042	10.765863037109398	99.98720543529825	646.031171875	0.8591208606958389	0.6969826547349673	14.99494743347168	2.165290908
2020-08-12	7	0.30909436	10.775964355468773	99.81291138230533	646.54875	0.8298661559820175	0.5143392614082456	5.358182907104492	51.66965328
2020-08-12	8	0.993047018	11.137994384765648	96.56106424910006	646.53203125	0.9127557277679443	0.7353238452139482	319.548583984375	166.002366
2020-08-12	9	1.155968726	12.753472900390648	89.11617973767768	646.832578125	0.8220653980970383	0.694280644609426	301.503662109375	193.2371176
2020-08-12	10	2.766680515	13.391015625000023	89.386032787893	647.0078515625	0.6026513874530792	0.46915287296170993	38.19138717651367	462.4912042
2020-08-12	11	2.43865112	13.285729980468773	92.73584289480455	647.08296875	0.8717980235815048	0.5063380443577286	100.2414321899414	407.6562824
2020-08-12	12	3.575655734	14.689202880859398	84.23110574170231	646.9076953125	2.434993162751198	1.2515048795591484	51.038150787353516	597.7232707
2020-08-12	13	2.856324011	13.972314453125023	81.5737786308287	647.249921875	2.4857036769390106	0.6125622373952639	48.57284164428711	477.4764288
2020-08-12	14	2.245198452	12.955407714843773	83.810798243985	647.02453125	1.515410840511322	1.2015841557333413	69.9858627319336	375.3178332
2020-08-12	15	2.784243254	13.386712646484398	83.9855417013608	646.640546875	1.560267060995102	1.3963939988163454	84.31341552734375	465.4270735
2020-08-12	16	3.564614586	13.178979492187523	84.87509423990973	647.091328125	0.9527374058961868	1.1595949084556227	71.92216491699219	595.8775809
2020-08-12	17	1.514658658	11.041345214843773	94.20076382424509	647.72578125	1.7240960150957108	1.120905896518173	74.23905181884766	253.1973977
2020-08-12	18	0.882199488	11.161065673828148	92.54450218440789	647.884375	0.3442317247390747	0.8932558054897666	94.00200653076172	147.4725764
2020-08-12	19	0.239311036	11.211572265625023	95.96923129459695	648.45203125	0.13359636068344116	1.4676380776154814	75.72801208496094	40.0043476
2020-08-12	20	0	11.938531494140648	94.9379537836866	648.7441796875	0.1355484127998352	1.1023179394279778	69.36316680908203	0
2020-08-12	21	0	11.717828369140648	97.98966554464215	649.5372265625	0.10824203491210938	0.8324951269364954	67.29938507080078	0
2020-08-12	22	0	10.044641113281273	98.545306760435	649.445390625	0.06923452019691467	0.9711913349776595	60.95194625854492	0
2020-08-12	23	0	10.079278564453148	97.79733848734244	649.49546875	0.06435811519622803	0.5439782177398533	71.78903198242188	0
2020-08-13	0	0	9.972528076171898	98.69226073338486	649.403671875	0.017549842596054077	0.1531596337005984	113.614501953125	0
2020-08-13	1	0	10.181695556640648	97.8089019407541	648.836015625	0.0214502215385437	0.13468854406239222	127.03687286376953	0
2020-08-13	2	0	10.119653320312523	96.93191637471048	648.401953125	0.0009723007678985596	0.1655605059432137	9.927591323852539	0
2020-08-13	3	0	9.430200195312523	97.98453176644396	648.168203125	0.001948326826095581	0.3351265547149208	31.520401000976562	0
2020-08-13	4	0	9.160455322265648	97.57716733946667	648.268359375	0.0	0.2718899453615799	358.88250732421875	0
2020-08-13	5	0	9.092675781250023	97.73368242809272	648.5271484375	0.0	0.32612954502737024	30.592025756835938	0
2020-08-13	6	0.010362229	9.384027099609398	96.12862003837773	649.069765625	0.001948326826095581	0.7710718907012731	35.24260711669922	3.791073633
2020-08-13	7	0.26630463	9.229699707031273	94.40007523221729	649.386953125	0.017549842596054077	1.2718857114697586	43.44783020019531	97.4288874
2020-08-13	8	0.722127742	8.913812255859398	93.32905227345013	649.462109375	0.07411092519760132	1.32924999439453	55.321739196777344	264.1940643
2020-08-13	9	1.140171824	11.833245849609398	90.21526758083965	649.72921875	0.2759695053100586	1.2684203709395006	58.88567352294922	417.1375932
2020-08-13	10	2.402858102	12.114495849609398	90.98503275907225	649.720859375	0.6319060921669006	1.5757397681517822	66.20808410644531	879.0977151
2020-08-13	11	2.54609091	11.901025390625023	90.98728633927873	649.662421875	0.6562881171703339	2.0794443453843696	65.6269760131836	931.5001578
2020-08-13	12	3.514629759	13.898767089843773	88.54284870030493	649.2533984375	0.39103999733924866	2.2656253072710237	65.92063903808594	1285.844964
2020-08-13	13	3.535105105	13.927606201171898	89.6031834141502	648.660703125	0.5499944090843201	2.418514272033637	65.97430419921875	1293.335973
2020-08-13	14	3.943721527	13.836724853515648	96.12435800590882	648.385234375	0.062409788370132446	2.5653785253152828	66.61288452148438	1442.830344
2020-08-13	15	3.377818556	12.858789062500023	92.40583261232597	647.700703125	0.0068247318267822266	2.570467328735564	67.88053131103516	1235.791898
2020-08-13	16	3.692072124	11.993341064453148	88.30355782851564	647.7508203125	0.008773058652877808	2.6529064570984446	66.98786163330078	1350.763145
2020-08-13	17	2.207495134	11.735162353515648	79.72906011646567	647.817578125	0.0068247318267822266	2.63437469237694	71.08019256591797	807.6231911
2020-08-13	18	1.479057451	11.338494873046898	82.96049025538971	647.8593359375	0.005848705768585205	2.312557631044461	72.279052734375	541.1206032
2020-08-13	19	0.678384907	11.070214843750023	89.44711354362254	647.951171875	0.008773058652877808	1.1196504231281312	74.27349090576172	248.1905284
2020-08-13	20	0	10.398034667968773	93.04439496137562	648.3601953125	0.009749084711074829	1.4233449760374928	66.72113800048828	0
2020-08-13	21	0	10.083612060546898	96.1870416840826	648.8610546875	0.0029243528842926025	0.9147824599876108	51.581417083740234	0
2020-08-13	22	0	8.475305175781273	99.98883285975703	648.543828125	0.001948326826095581	0.7986261108533856	45.02243423461914	0
2020-08-13	23	0	8.006524658203148	100.0	648.560546875	0.004872679710388184	0.8642675146672012	356.9954833984375	0
2020-08-14	0	0	7.612756347656273	100.0	648.2015625	0.001948326826095581	0.8458065629639263	307.85247802734375	0
2020-08-14	1	0	7.741143798828148	99.98564756399207	647.5755078125	0.001948326826095581	0.8715047959177133	291.21295166015625	0
2020-08-14	2	0	7.986352539062523	99.14702958513851	647.091328125	0.0	1.1300937933662252	294.05712890625	0
2020-08-14	3	0	7.980584716796898	97.95717297236688	646.8408984375	0.003900378942489624	1.187937390878561	287.5821533203125	0
2020-08-14	4	0	8.199822998046898	95.5490952467279	646.916015625	0.005848705768585205	1.1297288556370437	282.0705871582031	0
2020-08-14	5	0	7.866632080078148	96.43806456998543	646.7490625	0.001948326826095581	1.2039953864633075	278.78314208984375	0
2020-08-14	6	0.010326749	8.346948242187523	95.04488509392834	646.640546875	0.007800757884979248	0.7971632419064839	282.38616943359375	5.263696625
2020-08-14	7	0.334397946	9.291711425781273	90.72732714495652	646.832578125	0.009749084711074829	0.6258124417545311	270.44769287109375	170.4475795
2020-08-14	8	0.891923829	10.356225585937523	82.89947098194907	647.02453125	0.012677162885665894	0.4860418666758302	257.780029296875	454.626769
2020-08-14	9	1.478963654	13.852593994140648	69.52061973829014	647.275	0.0214502215385437	0.3108972730690624	303.3664855957031	753.849651
2020-08-14	10	2.196423699	14.660333251953148	69.00324544688826	647.208203125	0.009749084711074829	0.49804137082817784	339.86407470703125	1119.549649
2020-08-14	11	2.565724399	15.215661621093773	68.25319942070992	646.916015625	0.04583224654197693	0.6160936365357107	12.677156448364258	1307.787678
2020-08-14	12	2.793202504	16.805200195312523	60.74548710015599	646.5654296875	0.10141730308532715	0.9216872146999139	31.371009826660156	1423.736633
2020-08-14	13	2.662736433	16.738854980468773	66.43814883389673	646.047890625	0.10628998279571533	1.186366381882056	51.62357711791992	1357.236147
2020-08-14	14	1.802027676	14.715142822265648	75.1658048185744	645.7807421875	0.42029470205307007	1.6317142815473016	60.28972244262695	918.5201619
2020-08-14	15	0.931037452	13.732873535156273	81.2539726058874	645.363359375	0.9498130530118942	1.7593258495418707	67.50053405761719	474.5635609
2020-08-14	16	0.964465026	14.148278808593773	81.0729247558185	645.538671875	0.20185858011245728	1.80428682546799	60.01850891113281	491.6020902
2020-08-14	17	0.684035946	11.850549316406273	92.12274596572883	645.8391796875	0.3013238310813904	1.6477301186543227	76.7511215209961	348.6632401
2020-08-14	18	0.344180463	11.808709716796898	93.08256616388975	645.697265625	0.25451555848121643	1.219634034628396	55.82396697998047	175.4338732
2020-08-14	19	0.069754225	12.346734619140648	90.64115272476735	646.148046875	0.32375380396842957	1.1911394303564955	77.49079132080078	35.55476025
2020-08-14	20	0	12.394342041015648	93.81822458236671	646.264921875	0.5597434937953949	1.230472242041662	58.948360443115234	0
2020-08-14	21	0	12.462121582031273	91.34023162091074	646.440234375	0.8084122091531754	1.1678315375235278	57.079307556152344	0
2020-08-14	22	0	11.233178710937523	98.58593107492678	646.6321875	0.6962679326534271	1.0446519073081517	65.63201904296875	0
2020-08-14	23	0	11.244744873046898	98.29989436271514	646.6321875	0.4885569214820862	1.1789824116749095	63.50682830810547	0
2020-08-15	0	0	11.029809570312523	98.55446819590051	646.4569140625	0.3890916705131531	0.9354312275668379	59.86821365356445	0
2020-08-15	1	0	10.914422607421898	98.53253951618163	645.9059375	0.4154182970523834	0.5456361093790365	62.95333480834961	0
2020-08-15	2	0	10.957696533203148	97.70521976229738	645.405078125	0.08776411414146423	0.5114187975895387	310.5013122558594	0
2020-08-15	3	0	10.598535156250023	98.5178746295344	645.087890625	0.008773058652877808	0.9663640303528002	284.513427734375	0
2020-08-15	4	0	10.310052490234398	98.8152584357634	645.0378125	0.0029243528842926025	0.7099718449214578	280.2635192871094	0
2020-08-15	5	0	10.451409912109398	95.90274620334542	645.5303125	0.0009723007678985596	0.40755592971038823	321.3535461425781	0
2020-08-15	6	0.012403579	10.187463378906273	96.9873384218848	645.5637109375	0.0	0.37402440771923157	4.849614143371582	5.062425859
2020-08-15	7	0.376579865	10.571130371093773	92.86797517621741	645.8308203125	0.02827867865562439	0.7559307969115172	2.3195905685424805	153.698193
2020-08-15	8	1.046479821	11.178369140625023	90.15399454960604	646.09796875	0.10726600885391235	0.9080790025105613	15.985137939453125	427.1127383
2020-08-15	9	1.380175443	12.955407714843773	81.79225098143785	646.047890625	0.10238960385322571	0.9452660371810179	22.710376739501953	563.3080555
2020-08-15	10	1.636697365	13.039086914062523	81.18650182824118	646.1647265625	0.09068846702575684	1.0346636994110814	48.60813522338867	668.0055167
2020-08-15	11	2.263695088	13.062158203125023	83.60282791969418	646.1647265625	0.13359636068344116	1.4040614621206475	58.786346435546875	923.909844
2020-08-15	12	2.168401823	13.259759521484398	85.03934224763385	645.914296875	0.38811564445495605	1.6332024003811312	65.65522003173828	885.0166264
2020-08-15	13	2.588897668	12.910699462890648	89.26352211974644	645.68890625	2.433042973279953	1.6083856902088893	68.4722900390625	1056.638791
2020-08-15	14	1.827156589	11.722161865234398	91.97796154420388	645.2965625	2.8328634798526764	1.740087996858784	70.4498291015625	745.739993
2020-08-15	15	1.585210508	11.725061035156273	94.40361473599992	645.07953125	0.9293332695960999	1.7956765244546555	69.30122375488281	646.9915497
2020-08-15	16	1.029769874	12.052484130859398	96.16640336627071	645.2715234375	0.8971542119979858	1.487542007431644	57.248897552490234	420.2927014
2020-08-15	17	0.609024473	10.780267333984398	99.15430927005832	645.229765625	0.8952021598815918	1.0691614998672085	50.972110748291016	248.5686826
2020-08-15	18	0.206402958	10.757196044921898	99.65583953863909	645.680546875	1.158498227596283	0.8142793662474835	97.11805725097656	84.24178946
2020-08-15	19	0.064304947	10.712487792968773	98.72251479976345	646.089609375	0.7937848567962646	1.1221422134618226	65.15103912353516	26.2455724
2020-08-15	20	0	11.051446533203148	96.58843656795042	646.4903125	0.8727740496397018	0.973944930801324	60.908836364746094	0
2020-08-15	21	0	11.191369628906273	96.73710832508804	646.7824609375	0.7684305310249329	0.7419201828645021	60.37443161010742	0
2020-08-15	22	0	10.311486816406273	97.99636895065748	646.715703125	1.1136401444673538	0.6610459816920835	59.93620681762695	0
2020-08-15	23	0	10.385064697265648	97.83175412659814	646.698984375	1.2316368520259857	0.45260607529659175	65.89722442626953	0
2020-08-16	0	0	10.211968994140648	95.34612195607524	646.3483984375	1.6509592533111572	0.19338460220881973	288.1551513671875	0
2020-08-16	1	0	10.276879882812523	97.37949719366772	645.7223046875	2.3686829954385757	0.7567717158084866	266.1004638671875	0
2020-08-16	2	0	10.324487304687523	96.98459225806431	645.2965625	0.8288919925689697	0.8900477255781505	260.5984191894531	0
2020-08-16	3	0	10.023004150390648	98.88194815573544	644.90421875	0.4602782428264618	0.9299362218934837	279.543701171875	0
2020-08-16	4	0	10.139855957031273	98.03478962197929	645.02109375	0.353984534740448	0.7005445150956056	300.0625	0
2020-08-16	5	0	10.037438964843773	98.38966344622386	645.45515625	0.37446245551109314	0.859790529066751	278.9271240234375	0
2020-08-16	6	0.004353246	9.901849365234398	98.83999360497145	645.246484375	0.4729554057121277	0.7795346393708958	295.2997741699219	0.884597178
2020-08-16	7	0.173388492	10.085046386718773	99.64709452662467	645.872578125	0.7703807204961777	0.39535092167992847	321.27130126953125	35.23323836
2020-08-16	8	0.666449096	10.382165527343773	99.99877772170005	646.15640625	1.1780019849538803	0.345001920135025	359.9657287597656	135.4251347
2020-08-16	9	1.149696344	11.690423583984398	97.78740745988371	646.23984375	1.2716185301542282	0.5356192588593965	72.05134582519531	233.6229176
2020-08-16	10	1.598392607	11.419274902343773	98.42367883099685	646.54875	2.3023709654808044	0.8687295833441802	86.93729400634766	324.7998015
2020-08-16	11	1.78900321	11.508691406250023	96.89719084975162	646.306640625	2.9820632189512253	1.3788167742680881	93.53775787353516	363.532642
2020-08-16	12	2.667385107	12.144799804687523	93.3205153581971	646.406796875	3.4374669194221497	1.6147572731756048	79.06027221679688	542.0233737
2020-08-16	13	2.285265896	12.237115478515648	96.03070906838236	646.189765625	2.4252422153949738	1.8849473007043764	78.1669921875	464.3752144
2020-08-16	14	2.754554307	11.798608398437523	97.22301420677726	645.7640625	1.3116002082824707	2.115517485677875	78.16209411621094	559.7365055
2020-08-16	15	1.760181633	10.807672119140648	96.86175771623743	645.8976171875	0.9039789438247681	1.809654158985554	69.60200500488281	357.6759817
2020-08-16	16	1.816210294	10.252374267578148	99.12874224760087	646.0562109375	0.6689652800559998	1.8849879342014655	72.29066467285156	369.0612308
2020-08-16	17	1.516584847	10.206201171875023	94.34637210559114	645.680546875	0.3159530460834503	1.9339359535817335	77.48258972167969	308.1761359
2020-08-16	18	0.626918264	9.743188476562523	94.40444394979835	645.697265625	0.21746009588241577	1.632597533934474	74.62002563476562	127.3923107
2020-08-16	19	0.157416657	9.885980224609398	93.56965954959816	646.5737890625	0.23306533694267273	1.488301934396685	74.86829376220703	31.9876973
2020-08-16	20	0	9.770593261718773	95.44884419177782	647.1831640625	0.2759695053100586	1.4157241643539782	74.44662475585938	0
2020-08-16	21	0	9.497979736328148	98.24360558497631	647.775859375	0.2593919634819031	1.3832679762072169	73.00453186035156	0
2020-08-16	22	0	8.623895263671898	100.0	647.7508203125	0.21161139011383057	1.1885278837155147	73.27484130859375	0
2020-08-16	23	0	8.776788330078148	99.99876211622484	647.6756640625	0.1413971185684204	0.8066728069820993	71.71766662597656	0
2020-08-17	0	0	8.763787841796898	99.99752399079527	647.25828125	0.22331252694129944	0.6768973476005656	75.10834503173828	0
2020-08-17	1	0	8.827264404296898	99.88518668909472	646.924375	0.273045152425766	0.9804890521710348	70.2601547241211	0
2020-08-17	2	0	8.708978271484398	100.0	646.6071875	0.34618377685546875	1.193353542274552	76.58892059326172	0
2020-08-17	3	0	8.455133056640648	99.92721494067625	646.6071875	0.353984534740448	0.9067594772034753	102.59933471679688	0
2020-08-17	4	0	8.414727783203148	100.0	646.3316796875	0.4573538899421692	0.8684739128881103	107.22073364257812	0
2020-08-17	5	0	8.538781738281273	98.52778947826614	646.23984375	0.45247748494148254	0.8313222085440147	106.588623046875	0
2020-08-17	6	0.006260722	8.520043945312523	98.5159420749586	646.5737890625	0.46905502676963806	0.9222453792987991	95.66356658935547	1.070879862
2020-08-17	7	0.256935814	8.240197753906273	98.04520114999286	646.76578125	0.5178116261959076	0.9085718727283337	96.12519836425781	43.94818879
2020-08-17	8	0.488958336	8.095971679687523	97.75552525662822	647.1163671875	0.8893515914678574	0.9860961770216103	85.74813842773438	83.63502517
2020-08-17	9	0.854109306	9.447503662109398	93.22038878626371	647.391875	0.9039789438247681	0.9003433484503093	90.50676727294922	146.0931292
2020-08-17	10	0.766257763	9.016229248046898	96.04439109642465	647.55046875	1.1302176862955093	1.0126432610885028	79.8243179321289	131.0663561
2020-08-17	11	1.241078958	8.807061767578148	96.75543697171258	647.500390625	1.525161787867546	1.2668719693699795	66.15789031982422	212.2832608
2020-08-17	12	1.255460859	9.669641113281273	92.16791901966951	647.483671875	1.7309226095676422	1.2197851840196912	67.00558471679688	214.7432467
2020-08-17	13	1.388063944	9.731652832031273	91.26758685900714	647.249921875	1.8323399126529694	1.0769878371744293	73.30416870117188	237.4246524
2020-08-17	14	1.958862894	9.714349365234398	93.29563359700981	647.1163671875	1.5115085989236832	1.1465526518068296	84.01349639892578	335.0582974
2020-08-17	15	1.360424846	9.492211914062523	90.42570559804547	646.9828125	1.652909442782402	1.14916559575524	86.89556121826172	232.6970581
2020-08-17	16	1.153231662	9.552789306640648	90.71491602498624	647.02453125	1.5973243862390518	0.8705287431968449	100.4073257446289	197.257214
2020-08-17	17	0.571960604	9.434503173828148	93.49651689321163	647.617265625	1.7240960150957108	0.8895667215891335	95.16859436035156	97.8323428
2020-08-17	18	0.186494181	9.151818847656273	95.88074450641987	647.266640625	1.917179673910141	0.6099629009200481	135.5032501220703	31.89933448
2020-08-17	19	0.045200112	9.583093261718773	94.8882885758431	648.151484375	2.4857036769390106	0.9558856690165076	187.71810913085938	7.731359169
2020-08-17	20	0	9.883111572265648	95.23768250859605	648.7024609375	3.0015669763088226	1.2953826550449496	214.3226776123047	0
2020-08-17	21	0	9.166223144531273	94.3351945311107	649.520546875	3.271687775850296	1.555567488899869	227.88829040527344	0
2020-08-17	22	0	7.244958496093773	92.51467450780306	649.570625	3.033747896552086	1.8208830250864887	247.49102783203125	0
2020-08-17	23	0	6.153039550781273	91.21583629828214	650.363671875	2.434993162751198	1.4029000433367873	231.40992736816406	0
2020-08-18	0	0	5.752069091796898	90.61126201285609	650.8311328125	2.5188587605953217	1.8452593838319475	224.54917907714844	0
2020-08-18	1	0	5.672723388671898	89.66390203022004	650.2384375	2.477901056408882	1.5977303645084746	229.19390869140625	0
2020-08-18	2	0	5.470788574218773	89.82332506758111	650.1215625	4.883641377091408	1.510980305352821	239.48228454589844	0
2020-08-18	3	0	4.172631835937523	90.86633820929724	649.8878125	3.306794911623001	1.5362069738013011	244.1669921875	0
2020-08-18	4	0	3.9115539550781477	91.76285484418031	650.013046875	2.274090424180031	1.498004317145146	240.4144287109375	0
2020-08-18	5	0	2.4114624023437727	96.92403493531891	650.3135546875	1.433495432138443	1.7646417520553364	234.86952209472656	0
2020-08-18	6	0.005465208	2.6090637207031477	95.02416280911358	650.0046875	1.0346528142690659	1.5124194846385748	242.34307861328125	1.220540124
2020-08-18	7	0.209114334	2.4590698242187727	95.57166798456498	650.3302734375	0.9225085377693176	1.7743831598065858	245.01425170898438	46.70132333
2020-08-18	8	1.217955099	2.4504028320312727	95.42070206320071	650.51390625	0.6592124700546265	1.6914784505871083	245.36776733398438	272.004859
2020-08-18	9	1.215259186	3.6259704589843977	90.17229404203859	650.86453125	0.7508788257837296	1.707240430101734	244.87930297851562	271.402783
2020-08-18	10	1.878287683	3.9202209472656477	89.38049050577168	650.973046875	0.70992112159729	1.5003337740027836	245.21905517578125	419.4763641
2020-08-18	11	3.184377038	4.103387451171898	88.2932575146296	651.0815625	0.5256123840808868	1.4461330032520912	247.44415283203125	711.1641704
2020-08-18	12	3.425102343	5.793878173828148	81.98836593832422	650.739296875	0.3832392394542694	1.4679870724427624	249.78492736816406	764.9251444
2020-08-18	13	3.908570352	5.811212158203148	82.18756182925704	650.4721875	0.31692907214164734	1.3775576687738669	248.43783569335938	872.8976369
2020-08-18	14	4.6912759	5.847253417968773	80.5833720427411	650.02140625	0.21063536405563354	1.5245496817084638	245.27085876464844	1047.69859
2020-08-18	15	4.52437408	6.290063476562523	79.59545672926882	649.679140625	0.1413971185684204	1.5638096688815741	247.15574645996094	1010.424551
2020-08-18	16	2.75418226	6.193444824218773	79.24381137154401	649.779296875	0.1511499285697937	1.2230444719843632	255.81900024414062	615.0891424
2020-08-18	17	1.364597079	5.212609863281273	80.56687348563585	649.6875	0.24281442165374756	1.0689329698936245	269.30816650390625	304.7542857
2020-08-18	18	0.766637133	5.087121582031273	81.39229072926655	649.954609375	0.30425190925598145	1.2843291452018173	270.7033386230469	171.212408
2020-08-18	19	0.159402306	5.214044189453148	82.79679906084117	650.129921875	0.2886466681957245	1.3326562491948624	279.86566162109375	35.59917905
2020-08-18	20	0	5.251550292968773	84.01802122274614	650.914609375	0.35203248262405396	1.2396330943714484	287.11322021484375	0
2020-08-18	21	0	5.069818115234398	84.7696505533	651.348671875	0.45637786388397217	1.2423655429641405	284.79815673828125	0
2020-08-18	22	0	3.4182678222656477	86.18422075800237	651.2234765625	0.4446767270565033	1.1637980221184219	285.3676452636719	0
2020-08-18	23	0	3.2999816894531477	89.29083481316428	651.35703125	0.4085935652256012	1.1483977354612191	286.39996337890625	0
2020-08-19	0	0	3.5293212890625227	89.23766513033829	651.031484375	0.36178529262542725	1.0789500949402897	282.9709167480469	0
2020-08-19	1	0	3.5971008300781477	89.74498904615002	650.7226171875	0.24964287877082825	0.7930024418850046	277.7345886230469	0
2020-08-19	2	0	3.3418212890625227	92.18027838476544	650.3803515625	0.3929920494556427	0.701626721937714	263.8476867675781	0
2020-08-19	3	0	2.9235168457031477	92.02787819822365	650.013046875	0.42712315917015076	0.8391578824895696	260.15966796875	0
2020-08-19	4	0	2.6350341796875227	90.80178448916062	650.0046875	0.4544258117675781	0.9725394734053521	262.9896240234375	0
2020-08-19	5	0	2.9653259277343977	96.88256130366915	649.4704296875	0.3890916705131531	1.196765754616574	261.2060852050781	0
2020-08-19	6	0.007056347	2.7432189941406477	96.35086301559367	649.7626171875	0.2603679895401001	1.3676984600045106	265.3537902832031	3.088181133
2020-08-19	7	0.384914166	2.7331176757812727	95.558633897443	650.013046875	0.1482255756855011	1.3734615561943366	269.915283203125	168.4560861
2020-08-19	8	1.000286074	2.7706237792968977	95.69355432990704	650.129921875	0.07801130414009094	1.240253067258359	272.4647216796875	437.771046
2020-08-19	9	1.908962691	6.287194824218773	81.1248841124682	650.3135546875	0.04583224654197693	1.0742227742348267	271.2101135253906	835.4495932
2020-08-19	10	2.745733255	7.099267578125023	77.84634908244786	650.7058984375	0.0214502215385437	0.8626980334434671	276.84173583984375	1201.658755
2020-08-19	11	3.497118265	7.465631103515648	79.58405853538974	650.6641796875	0.015601515769958496	0.3909476180391408	306.8148193359375	1530.499284
2020-08-19	12	2.195622254	9.192193603515648	69.09727369313843	650.4304296875	0.005848705768585205	0.5667584620684644	321.87493896484375	960.9049607
2020-08-19	13	2.988563785	9.727319335937523	68.89723396017479	649.8627734375	0.0009723007678985596	0.7625902730907453	356.59442138671875	1307.932529
2020-08-19	14	4.309169575	9.756158447265648	68.39130010995248	649.6290625	0.015601515769958496	1.0992234937900889	21.846412658691406	1885.890168
2020-08-19	15	4.126606527	10.677880859375023	67.15715367417481	649.06140625	0.012677162885665894	1.0662713572797253	34.76565170288086	1805.992208
2020-08-19	16	2.814248998	11.039910888671898	67.57441576429916	648.9278515625	0.001948326826095581	1.3505863831329554	41.57255172729492	1231.644386
2020-08-19	17	2.243432591	9.513848876953148	71.9687073479719	649.971328125	0.007800757884979248	1.4165530281580785	34.27469253540039	981.8289561
2020-08-19	18	1.340535586	9.329217529296898	74.53044332484498	649.211640625	0.0	1.2366333397588312	30.657949447631836	586.6798319
2020-08-19	19	0.288049887	9.231134033203148	77.25555304573518	649.8627734375	0.0	1.1929329483655102	15.806546211242676	126.0638366
2020-08-19	20	0	8.377221679687523	83.38839751329658	650.054765625	0.0	0.8670135043083278	351.34808349609375	0
2020-08-19	21	0	7.344476318359398	88.30100410782032	650.74765625	0.0	0.7374154926674519	341.4137878417969	0
2020-08-19	22	0	4.625543212890648	97.597350993075	650.9646875	0.0	0.7870683718928289	332.0094299316406	0
2020-08-19	23	0	3.9562622070312727	97.1058322629503	651.18171875	0.004872679710388184	0.8565992132630065	321.9162902832031	0
2020-08-20	0	0	2.2556701660156477	100.0	651.031484375	0.0029243528842926025	0.8356559203115154	312.03564453125	0
2020-08-20	1	0	1.3671508789062727	99.91703326000389	650.6725	0.0009723007678985596	0.8960106308160752	295.55560302734375	0
2020-08-20	2	0	1.6152587890625227	97.75436393771739	650.4721875	0.005848705768585205	1.068944212450234	287.10223388671875	0
2020-08-20	3	0	1.1118408203125227	97.77618284531904	649.896171875	0.0	1.0773253663820712	284.88714599609375	0
2020-08-20	4	0	1.2647338867187727	95.29864038363924	650.0046875	0.0	1.06990602539313	280.0556335449219	0
2020-08-20	5	0	2.6104980468750227	91.95905096589709	650.1215625	0.0	1.173266336252015	277.1131591796875	0
2020-08-20	6	0.009248941	2.4980102539062727	90.27403685032513	650.41375	0.0	1.2011349825811342	277.8509216308594	4.861480451
2020-08-20	7	0.643647368	3.0013977050781477	90.12286434985491	650.563984375	0.0	0.8594304980002669	276.13812255859375	338.3175528
2020-08-20	8	1.822415742	5.270288085937523	83.01564381698682	650.74765625	0.0	0.9916483676650146	276.2358703613281	957.9084205
2020-08-20	9	2.741747666	10.102349853515648	61.89726562209423	650.756015625	0.0	0.7881978439234967	280.6949462890625	1441.132842
2020-08-20	10	3.358269218	11.384637451171898	56.399453622718454	651.031484375	0.0	0.5078268421080467	314.3338623046875	1765.19237
2020-08-20	11	3.716063516	11.599572753906273	56.83621690553743	650.9897265625	0.0	0.6020583757043847	351.9535827636719	1953.258223
2020-08-20	12	3.780713759	13.471795654296898	51.027487531766525	650.5389453125	0.015601515769958496	1.0453163481386434	19.11927604675293	1987.240047
2020-08-20	13	3.712875326	14.761315917968773	51.49213177134904	649.9880078125	0.033155083656311035	1.5058412499138323	41.029727935791016	1951.582429
2020-08-20	14	3.387248318	14.513208007812523	54.56001466121578	649.7709375	0.06923452019691467	1.5898263303106406	42.47871398925781	1780.424528
2020-08-20	15	3.1853188	15.361352539062523	54.65052187755119	649.520546875	0.03900378942489624	1.6280986945698135	51.9942741394043	1674.285198
2020-08-20	16	2.366817967	15.264703369140648	58.66927706152369	649.4704296875	0.0214502215385437	1.6030807713417408	56.32898712158203	1244.060183
2020-08-20	17	2.088938774	12.032281494140648	74.22921339351308	649.8126953125	0.0185258686542511	1.8243966398680618	62.082523345947266	1097.999757
2020-08-20	18	0.916190956	11.368768310546898	78.57602824098782	649.1365234375	0.009749084711074829	1.4409782285318964	68.67784118652344	481.5734477
2020-08-20	19	0.173903647	10.850946044921898	88.09667261883133	649.779296875	0.004872679710388184	1.7286585873885365	57.51862716674805	91.40821396
2020-08-20	20	0	10.884118652343773	91.38349630614812	650.3302734375	0.08288770914077759	0.9679227603571716	57.71235656738281	0
2020-08-20	21	0	11.113488769531273	91.15878213849622	650.756015625	0.18918141722679138	0.9871985741425493	62.89409637451172	0
2020-08-20	22	0	8.482537841796898	100.0	651.29859375	0.25159120559692383	1.030507798995921	60.076026916503906	0
2020-08-20	23	0	9.205163574218773	99.50964158393428	651.2151171875	0.2710968255996704	1.233989152217507	54.77172088623047	0
2020-08-21	0	0	9.350854492187523	99.08383107455239	651.1149609375	0.11311843991279602	0.975539993968419	41.063690185546875	0
2020-08-21	1	0	9.259973144531273	99.08419430104398	650.563984375	0.08874014019966125	0.7382400934129968	22.877166748046875	0
2020-08-21	2	0	9.259973144531273	98.51847235966777	650.4721875	0.04973262548446655	0.7016940788163397	329.4101257324219	0
2020-08-21	3	0	8.818597412109398	99.07711460101928	649.84609375	0.0214502215385437	1.0722032433949227	296.91766357421875	0
2020-08-21	4	0	8.701776123046898	98.68239611784139	649.8210546875	0.005848705768585205	1.0681229860501407	282.3978271484375	0
2020-08-21	5	0	7.811822509765648	94.90687451132804	649.837734375	0.003900378942489624	1.0654847965898144	272.124267578125	0
2020-08-21	6	0.005205757	8.152215576171898	93.11631768762588	649.854453125	0.005848705768585205	1.0077435359479068	279.82611083984375	2.165118577
2020-08-21	7	0.325079974	8.049798583984398	92.49586884940648	650.1048828125	0.007800757884979248	0.8752396595109297	285.79400634765625	135.2035329
2020-08-21	8	0.915602275	8.186853027343773	90.97803129415858	650.2050390625	0.003900378942489624	0.641984905662189	297.5120849609375	380.8067928
2020-08-21	9	2.249327876	12.899163818359398	70.310661600866	650.405390625	0.005848705768585205	0.5246166438156972	334.0081787109375	935.5146422
2020-08-21	10	3.056872564	13.776147460937523	66.92060965636198	650.580703125	0.013649463653564453	0.757801795934482	22.338329315185547	1271.379363
2020-08-21	11	3.679910035	13.848260498046898	67.31531276818718	650.3302734375	0.03022700548171997	0.9263703037075028	24.448585510253906	1530.505959
2020-08-21	12	4.008002302	16.637872314453148	55.08906663368006	649.996328125	0.04485622048377991	1.2712097326050835	31.782787322998047	1666.962331
2020-08-21	13	3.849161879	16.297479248046898	55.99857329233955	649.67078125	0.09264051914215088	1.5284687820067815	48.42206573486328	1600.899244
2020-08-21	14	3.288401908	15.870507812500023	58.25747428976922	649.1365234375	0.13652071356773376	1.6534082975368876	57.116722106933594	1367.674391
2020-08-21	15	3.13456516	15.786859130859398	59.90433830352261	649.00296875	0.07801130414009094	1.7674117016796915	58.27722930908203	1303.692376
2020-08-21	16	2.624696023	15.012292480468773	66.23297579288621	648.5187890625	0.07898733019828796	1.8418079239649443	61.076908111572266	1091.633455
2020-08-21	17	1.757811748	13.217950439453148	79.1327847298335	648.5855859375	0.06825849413871765	2.084292776027	57.4918098449707	731.0888935
2020-08-21	18	0.900160252	12.625115966796898	85.00950560156491	648.4102734375	0.08386373519897461	1.9309754655293427	67.45089721679688	374.3843238
2020-08-21	19	0.091702248	12.421746826171898	90.90890335336198	649.011328125	0.1374967396259308	1.6255964640553837	66.52542114257812	38.13974694
2020-08-21	20	0	12.886193847656273	89.96377157454408	649.345234375	0.30717626214027405	1.6699924541629636	65.85385131835938	0
2020-08-21	21	0	12.873193359375023	91.44747362610693	650.0380859375	0.24281442165374756	1.57402054521317	70.40373992919922	0
2020-08-21	22	0	10.471612548828148	95.94282791057137	649.9880078125	0.21258369088172913	1.5073265179717836	66.21159362792969	0
2020-08-21	23	0	10.359094238281273	96.53316672341667	649.9880078125	0.24183839559555054	1.3780762065943524	66.67212677001953	0
2020-08-22	0	0	10.415338134765648	96.74849697424835	650.388671875	0.2925470471382141	1.346427428329816	65.62899017333984	0
2020-08-22	1	0	10.360528564453148	96.65671557250268	649.912890625	0.16187503933906555	1.043294959362529	61.71986770629883	0
2020-08-22	2	0	10.425439453125023	95.99361885229251	649.837734375	0.28084591031074524	0.8874450689987474	58.12820053100586	0
2020-08-22	3	0	10.054742431640648	97.19137125569091	649.6290625	0.3764145076274872	0.8754569542739267	54.8367919921875	0
2020-08-22	4	0	9.885980224609398	97.72745673952402	649.620703125	0.26914477348327637	0.7944885211039505	42.4481201171875	0
2020-08-22	5	0	9.845605468750023	96.31885506444017	649.5288671875	0.2613440155982971	0.7767614500678893	59.98944854736328	0
2020-08-22	6	0.003014514	9.873010253906273	96.20828936892636	649.7542578125	0.23891404271125793	0.8327023906494089	44.57459259033203	1.07085479
2020-08-22	7	0.18961934	9.753289794921898	95.23957749685272	650.07984375	0.22331252694129944	0.5632276558191696	32.594566345214844	67.35903596
2020-08-22	8	0.807560995	10.217736816406273	90.13128543353814	650.18	0.2320893108844757	0.613854802174097	41.786075592041016	286.8722674
2020-08-22	9	1.598466361	12.935235595703148	78.19434297989491	650.071484375	0.16870349645614624	1.0513282024097346	42.97917938232422	567.8279071
2020-08-22	10	1.565149081	12.923699951171898	76.79976024792762	650.188359375	0.22721290588378906	1.3419486747819993	41.66560745239258	555.9925116
2020-08-22	11	2.576073142	13.699700927734398	77.19335740071622	649.90453125	0.12384355068206787	1.5408479017525563	48.53545379638672	915.1060391
2020-08-22	12	3.22920186	15.993127441406273	68.22878529530566	649.7041796875	0.2798698842525482	1.6856202111882246	44.8854866027832	1147.118875
2020-08-22	13	3.413818833	15.730615234375023	69.03860234273468	649.06140625	0.2476908266544342	1.7634727872858345	49.51818084716797	1212.700905
2020-08-22	14	3.696861307	15.599359130859398	72.04409804464828	648.9111328125	0.23598968982696533	1.8891339471781259	49.22235107421875	1313.246916
2020-08-22	15	3.03021383	14.054528808593773	80.04887525771089	648.3101171875	0.27889758348464966	1.9121979723269362	50.701881408691406	1076.431771
2020-08-22	16	2.237998306	13.845391845703148	79.22560265122205	648.1932421875	0.3188773989677429	1.9549704813341222	58.30268859863281	795.0107208
2020-08-22	17	1.22280661	12.017846679687523	86.73873308507845	648.5855859375	0.21063536405563354	2.2500158381376334	57.28501510620117	434.3811887
2020-08-22	18	0.622610442	12.289025878906273	86.60964676423261	647.700703125	0.22038817405700684	1.8386674959606777	52.73881530761719	221.1717387
2020-08-22	19	0.088905379	12.071221923828148	88.6285867269086	647.642265625	0.160902738571167	1.5116626709151137	64.0958023071289	31.58211931
2020-08-22	20	0	12.032281494140648	91.37227201827692	648.1848828125	0.15212595462799072	1.4044712779823492	67.35437774658203	0
2020-08-22	21	0	11.495721435546898	92.30429952085608	648.76921875	0.2866983413696289	1.2098773407992074	63.29420471191406	0
2020-08-22	22	0	10.302850341796898	99.48382912767404	648.8109765625	0.38811564445495605	1.2547163309945792	54.1666145324707	0
2020-08-22	23	0	10.444207763671898	98.3664798406294	648.9028125	0.41737034916877747	1.0675681240637782	52.59209442138672	0
2020-08-23	0	0	10.256677246093773	98.57771800353011	648.4687109375	0.29157474637031555	0.9054613390681513	28.615890502929688	0
2020-08-23	1	0	10.315820312500023	97.56561263218313	648.00125	0.22721290588378906	0.8176796629815655	359.1971740722656	0
2020-08-23	2	0	10.056207275390648	97.727472145273	648.0179296875	0.15992671251296997	0.6987323107761377	334.1390686035156	0
2020-08-23	3	0	10.157159423828148	95.07661547995025	647.4503125	0.03900378942489624	0.7950051693804422	289.6159973144531	0
2020-08-23	4	0	10.366296386718773	91.29412235523172	647.249921875	0.005848705768585205	1.0191421990665621	283.517822265625	0
2020-08-23	5	0	10.217736816406273	92.8256652331746	646.9494140625	0.003900378942489624	0.6780056884742649	273.00469970703125	0
2020-08-23	6	0.001919567	10.037438964843773	93.52625581693358	646.7323828125	0.0068247318267822266	0.3308284168603529	305.6340026855469	2.165077031
[truncated: 11,897 more rows]
